# Supplementary material for: Genetic diversity and population structure of eddoe taro in China using genome-wide SNP markers
Source: PeerJ. 2020 Dec 8;8:e10485. doi: 10.7717/peerj.10485 (PMC7731653; doi:10.7717/peerj.10485)
Supplement: Supplemental Information 5 [file peerj-08-10485-s005.zip › Table S3.txt]

Marker102448_27 Marker102448_55 Marker102448_59 Marker102448_65 Marker102448_74 Marker102448_89 Marker102448_90 Marker102448_104 Marker102448_108 Marker102448_111 Marker102448_136 Marker102448_156 Marker102448_169 Marker102448_171 Marker102448_183 Marker102448_189 Marker102448_210 Marker102448_219 Marker102448_224 Marker102448_233 Marker102448_239 Marker102448_242 Marker102448_255 Marker102449_17 Marker102449_151 Marker102449_174 Marker102452_164 Marker102453_18 Marker102453_178 Marker102453_185 Marker102453_192 Marker102453_194 Marker102453_213 Marker102453_246 Marker102458_141 Marker102458_167 Marker102458_170 Marker102458_175 Marker102458_180 Marker102458_229 Marker102458_253 Marker102460_184 Marker102460_209 Marker102460_223 Marker102461_5 Marker102461_6 Marker102461_54 Marker102461_72 Marker102461_106 Marker102461_111 Marker102461_113 Marker102465_31 Marker102465_32 Marker102466_11 Marker102466_36 Marker102466_90 Marker102472_102 Marker102472_118 Marker102472_156 Marker102472_171 Marker102472_179 Marker102472_190 Marker102472_206 Marker102472_207 Marker102472_214 Marker102472_220 Marker102477_160 Marker102477_258 Marker102479_54 Marker102479_143 Marker102486_42 Marker102486_83 Marker102487_176 Marker102487_177 Marker102493_15 Marker102493_86 Marker102493_98 Marker102493_115 Marker102493_173 Marker102493_225 Marker102498_10 Marker102498_81 Marker102498_217 Marker102498_218 Marker102502_53 Marker102503_18 Marker102503_73 Marker102503_188 Marker102503_198 Marker102506_169 Marker102508_149 Marker102510_53 Marker102511_61 Marker102511_76 Marker102520_58 Marker102520_113 Marker102521_69 Marker102521_123 Marker102521_168 Marker102521_223 Marker102526_57 Marker102526_58 Marker102526_198 Marker102531_48 Marker102531_88 Marker102531_221 Marker102537_37 Marker102537_47 Marker102537_77 Marker102537_78 Marker102537_80 Marker102537_97 Marker102537_102 Marker102537_120 Marker102537_146 Marker102537_166 Marker102537_196 Marker102537_207 Marker102537_212 Marker102537_215 Marker102540_29 Marker102540_30 Marker102540_44 Marker102540_105 Marker102540_110 Marker102540_207 Marker102540_230 Marker102542_44 Marker102543_170 Marker102550_153 Marker102550_188 Marker102553_67 Marker102553_233 Marker102556_174 Marker102556_202 Marker102558_9 Marker102558_37 Marker102558_50 Marker102558_54 Marker102558_115 Marker102559_221 Marker102565_154 Marker102565_168 Marker102565_196 Marker102565_199 Marker102565_235 Marker102565_244 Marker102567_34 Marker102567_36 Marker102567_169 Marker102567_229 Marker102568_70 Marker102568_76 Marker102568_77 Marker102568_78 Marker102568_80 Marker102568_87 Marker102568_88 Marker102568_89 Marker102568_90 Marker102568_93 Marker102568_98 Marker102568_100 Marker102568_111 Marker102568_122 Marker102568_145 Marker102568_154 Marker102568_165 Marker102568_193 Marker102568_194 Marker102568_197 Marker102568_202 Marker102568_223 Marker102568_238 Marker102568_250 Marker102569_18 Marker102569_73 Marker102570_176 Marker102572_38 Marker102572_55 Marker102572_205 Marker102573_42 Marker102573_57 Marker102573_78 Marker102580_11 Marker102580_24 Marker102580_97 Marker102580_146 Marker102580_149 Marker102580_196 Marker102580_219 Marker102580_222 Marker102581_73 Marker102581_110 Marker102582_183 Marker102582_228 Marker102585_48 Marker102585_220 Marker102588_75 Marker102588_90 Marker102588_95 Marker102588_151 Marker102588_158 Marker102588_167 Marker102588_215 Marker102589_10 Marker102589_72 Marker102589_84 Marker102589_192 Marker102599_36 Marker102603_231 Marker102608_61 Marker102608_148 Marker102608_222 Marker102608_233 Marker102608_250 Marker102609_53 Marker102609_155 Marker102609_190 Marker102614_153 Marker102614_207 Marker102614_251 Marker102615_11 Marker102615_64 Marker102615_114 Marker102615_185 Marker102615_218 Marker102615_234 Marker102617_151 Marker102617_154 Marker102617_168 Marker102617_221 Marker102617_233 Marker102617_257 Marker102620_46 Marker102620_84 Marker102620_147 Marker102620_220 Marker102620_238 Marker102620_239 Marker102624_11 Marker102624_13 Marker102624_16 Marker102624_222 Marker102625_6 Marker102625_48 Marker102625_149 Marker102625_209 Marker102627_164 Marker102627_174 Marker102627_249 Marker102628_109 Marker102629_145 Marker102629_146 Marker102629_162 Marker102629_229 Marker102632_79 Marker102632_100 Marker102632_159 Marker102632_166 Marker102634_48 Marker102639_45 Marker102639_75 Marker102639_187 Marker102639_208 Marker102642_49 Marker102645_205 Marker102646_54 Marker102646_60 Marker102646_65 Marker102646_119 Marker102646_147 Marker102646_173 Marker102646_216 Marker102646_217 Marker102646_232 Marker102646_245 Marker102646_247 Marker102647_100 Marker102655_139 Marker102659_82 Marker102659_110 Marker102661_87 Marker102661_97 Marker102661_200 Marker102661_229 Marker102661_243 Marker102666_13 Marker102666_28 Marker102666_58 Marker102666_69 Marker102666_94 Marker102666_100 Marker102666_119 Marker102666_248 Marker102668_240 Marker102672_86 Marker102672_206 Marker102674_191 Marker102679_16 Marker102679_45 Marker102679_47 Marker102679_87 Marker102679_118 Marker102679_156 Marker102680_27 Marker102680_232 Marker102684_208 Marker102686_242 Marker102687_36 Marker102687_74 Marker102690_69 Marker102692_160 Marker102694_49 Marker102694_76 Marker102695_18 Marker102695_80 Marker102695_98 Marker102695_206 Marker102696_93 Marker102696_116 Marker102697_152 Marker102697_182 Marker102698_110 Marker102698_172 Marker102700_15 Marker102700_34 Marker102700_39 Marker102700_44 Marker102700_47 Marker102700_62 Marker102700_107 Marker102700_109 Marker102702_181 Marker102702_187 Marker102702_195 Marker102702_213 Marker102702_221 Marker102702_251 Marker102702_254 Marker102703_54 Marker102703_154 Marker102703_233 Marker102703_245 Marker102703_253 Marker102704_50 Marker102704_156 Marker102704_178 Marker102704_194 Marker102704_239 Marker102704_255 Marker102706_171 Marker102706_230 Marker102706_247 Marker102710_30 Marker102710_121 Marker102710_175 Marker102712_198 Marker102712_226 Marker102714_9 Marker102714_10 Marker102714_28 Marker102714_95 Marker102715_160 Marker102715_255 Marker102717_47 Marker102718_144 Marker102718_178 Marker102718_207 Marker102718_214 Marker102723_178 Marker102724_52 Marker102724_178 Marker102724_180 Marker102724_220 Marker102724_243 Marker102725_111 Marker102725_181 Marker102726_70 Marker102726_97 Marker102726_107 Marker102726_186 Marker102733_71 Marker102733_89 Marker102733_143 Marker102733_236 Marker102733_249 Marker102734_102 Marker102740_18 Marker102740_19 Marker102740_27 Marker102740_32 Marker102740_43 Marker102740_67 Marker102740_76 Marker102740_85 Marker102740_195 Marker102740_198 Marker102740_215 Marker102740_236 Marker102751_185 Marker102751_200 Marker102758_168 Marker102758_185 Marker102758_191 Marker102758_199 Marker102759_21 Marker102759_53 Marker102759_93 Marker102759_205 Marker102765_66 Marker102765_71 Marker102765_76 Marker102765_110 Marker102765_202 Marker102765_224 Marker102770_140 Marker102770_167 Marker102770_173 Marker102770_234 Marker102775_39 Marker102775_189 Marker102776_190 Marker102776_220 Marker102777_152 Marker102777_153 Marker102777_227 Marker102777_249 Marker102783_94 Marker102783_160 Marker102784_65 Marker102786_40 Marker102786_51 Marker102786_84 Marker102786_148 Marker102786_151 Marker102786_208 Marker102787_63 Marker102789_177 Marker102797_25 Marker102800_98 Marker102806_192 Marker102812_22 Marker102812_82 Marker102812_90 Marker102812_99 Marker102812_139 Marker102812_156 Marker102812_171 Marker102812_186 Marker102812_225 Marker102812_246 Marker102812_247 Marker102824_80 Marker102824_107 Marker102825_7 Marker102825_28 Marker102825_237 Marker102833_22 Marker102833_151 Marker102833_162 Marker102833_255 Marker102837_196 Marker102837_240 Marker102837_247 Marker102837_253 Marker102840_114 Marker102844_214 Marker102847_59 Marker102848_85 Marker102853_186 Marker102858_6 Marker102858_23 Marker102858_47 Marker102858_60 Marker102858_73 Marker102858_76 Marker102858_102 Marker102858_109 Marker102858_147 Marker102858_172 Marker102858_173 Marker102858_178 Marker102858_185 Marker102858_196 Marker102858_197 Marker102858_210 Marker102858_218 Marker102858_240 Marker102858_248 Marker102863_41 Marker102863_67 Marker102863_113 Marker102866_16 Marker102866_40 Marker102866_77 Marker102866_112 Marker102866_246 Marker102868_35 Marker102870_163 Marker102870_220 Marker102873_14 Marker102873_17 Marker102874_242 Marker102877_145 Marker102878_21 Marker102883_25 Marker102883_199 Marker102883_225 Marker102885_17 Marker102887_22 Marker102887_23 Marker102887_33 Marker102898_12 Marker102898_62 Marker102898_91 Marker102898_118 Marker102898_157 Marker102898_170 Marker102898_200 Marker102901_48 Marker102901_58 Marker102901_77 Marker102901_103 Marker102901_145 Marker102905_4 Marker102905_9 Marker102905_17 Marker102905_61 Marker102905_67 Marker102905_72 Marker102905_116 Marker102905_139 Marker102905_176 Marker102911_13 Marker102911_23 Marker102911_46 Marker102911_53 Marker102911_73 Marker102911_76 Marker102911_78 Marker102911_99 Marker102911_102 Marker102911_104 Marker102911_201 Marker102911_202 Marker102911_204 Marker102911_240 Marker102911_242 Marker102911_244 Marker102913_5 Marker102913_24 Marker102913_70 Marker102913_72 Marker102913_90 Marker102913_106 Marker102913_139 Marker102913_183 Marker102920_7 Marker102920_23 Marker102920_139 Marker102920_230 Marker102927_80 Marker102927_82 Marker102927_141 Marker102927_163 Marker102927_164 Marker102927_180 Marker102927_191 Marker102927_197 Marker102932_26 Marker102932_64 Marker102932_252 Marker102937_36 Marker102946_3 Marker102946_24 Marker102946_58 Marker102946_93 Marker102946_153 Marker102950_29 Marker102950_58 Marker102950_204 Marker102954_200 Marker102954_215 Marker102959_72 Marker102959_188 Marker102959_217 Marker102959_226 Marker102959_239 Marker102963_144 Marker102963_154 Marker102963_174 Marker102963_193 Marker102963_210 Marker102963_216 Marker102963_224 Marker102964_10 Marker102964_11 Marker102964_30 Marker102964_70 Marker102964_72 Marker102964_76 Marker102964_166 Marker102964_178 Marker102964_203 Marker102964_208 Marker102964_230 Marker102964_235 Marker102964_249 Marker102966_106 Marker102972_5 Marker102972_60 Marker102972_63 Marker102972_70 Marker102972_83 Marker102972_171 Marker102972_188 Marker102972_193 Marker102972_203 Marker102972_222 Marker102972_228 Marker102975_30 Marker102978_194 Marker102978_222 Marker102978_224 Marker102978_244 Marker102979_121 Marker102980_42 Marker102980_84 Marker102980_111 Marker102980_119 Marker102982_24 Marker102982_36 Marker102982_43 Marker102982_46 Marker102982_140 Marker102982_175 Marker102985_57 Marker102993_20 Marker102993_65 Marker102993_99 Marker102993_209 Marker102993_227 Marker102994_3 Marker102994_80 Marker102995_50 Marker102995_74 Marker102995_115 Marker102997_25 Marker102997_52 Marker102999_162 Marker102999_204 Marker102999_247 Marker103000_13 Marker103001_10 Marker103001_25 Marker103001_71 Marker103001_92 Marker103008_79 Marker103008_84 Marker103008_152 Marker103008_172 Marker103008_175 Marker103008_188 Marker103008_236 Marker103011_140 Marker103011_207 Marker103011_226 Marker103012_26 Marker103012_32 Marker103012_52 Marker103012_53 Marker103012_139 Marker103012_205 Marker103012_216 Marker103012_241 Marker103012_246 Marker103013_10 Marker103014_6 Marker103014_25 Marker103014_30 Marker103014_47 Marker103014_68 Marker103014_171 Marker103014_173 Marker103014_199 Marker103014_214 Marker103014_231 Marker103014_235 Marker103015_222 Marker103022_44 Marker103022_122 Marker103022_173 Marker103023_189 Marker103023_239 Marker103023_240 Marker103024_15 Marker103024_37 Marker103024_46 Marker103024_56 Marker103024_86 Marker103024_167 Marker103024_168 Marker103024_171 Marker103024_191 Marker103024_219 Marker103024_239 Marker103027_38 Marker103029_4 Marker103029_62 Marker103029_194 Marker103035_194 Marker103035_212 Marker103036_14 Marker103036_85 Marker103036_165 Marker103039_48 Marker103039_58 Marker103039_105 Marker103039_229 Marker103039_238 Marker103046_10 Marker103046_30 Marker103046_36 Marker103046_92 Marker103046_146 Marker103046_154 Marker103046_155 Marker103046_177 Marker103046_187 Marker103046_201 Marker103047_15 Marker103047_28 Marker103047_79 Marker103047_114 Marker103047_118 Marker103047_183 Marker103047_184 Marker103047_223 Marker103053_71 Marker103053_109 Marker103053_152 Marker103054_43 Marker103056_162 Marker103056_212 Marker103056_250 Marker103058_202 Marker103062_147 Marker103062_214 Marker103062_247 Marker103064_57 Marker103064_60 Marker103072_38 Marker103072_57 Marker103072_101 Marker103072_150 Marker103072_152 Marker103072_219 Marker103073_4 Marker103075_9 Marker103075_44 Marker103075_62 Marker103075_63 Marker103075_76 Marker103075_99 Marker103075_225 Marker103075_235 Marker103075_237 Marker103078_9 Marker103078_49 Marker103078_94 Marker103078_99 Marker103078_111 Marker103078_116 Marker103078_156 Marker103078_162 Marker103078_176 Marker103078_177 Marker103078_178 Marker103078_186 Marker103078_193 Marker103078_195 Marker103078_197 Marker103081_255 Marker103083_235 Marker103083_238 Marker103083_256 Marker103084_109 Marker103084_115 Marker103084_191 Marker103084_205 Marker103084_209 Marker103084_217 Marker103084_238 Marker103085_6 Marker103085_139 Marker103086_245 Marker103086_252 Marker103087_26 Marker103087_37 Marker103087_175 Marker103090_96 Marker103090_111 Marker103090_147 Marker103090_179 Marker103093_47 Marker103093_246 Marker103099_192 Marker103099_226 Marker103103_187 Marker103104_158 Marker103104_253 Marker103106_58 Marker103106_216 Marker103107_14 Marker103107_38 Marker103107_43 Marker103107_113 Marker103109_157 Marker103109_175 Marker103109_233 Marker103116_70 Marker103116_247 Marker103119_23 Marker103119_94 Marker103119_188 Marker103119_230 Marker103120_43 Marker103120_48 Marker103120_77 Marker103120_100 Marker103120_101 Marker103120_104 Marker103120_110 Marker103120_142 Marker103120_158 Marker103120_169 Marker103120_182 Marker103120_190 Marker103120_213 Marker103120_215 Marker103120_232 Marker103120_248 Marker103120_256 Marker103122_27 Marker103122_77 Marker103122_109 Marker103122_178 Marker103123_46 Marker103124_120 Marker103124_172 Marker103125_157 Marker103125_170 Marker103126_35 Marker103126_59 Marker103126_86 Marker103126_122 Marker103126_145 Marker103126_209 Marker103126_233 Marker103126_240 Marker103128_204 Marker103129_146 Marker103129_194 Marker103138_185 Marker103138_246 Marker103141_42 Marker103141_52 Marker103143_142 Marker103143_147 Marker103143_233 Marker103146_170 Marker103146_189 Marker103146_190 Marker103146_249 Marker103147_57 Marker103147_58 Marker103147_80 Marker103147_83 Marker103147_210 Marker103147_215 Marker103147_223 Marker103148_40 Marker103148_89 Marker103148_103 Marker103148_141 Marker103148_143 Marker103148_156 Marker103148_208 Marker103148_253 Marker103148_257 Marker103149_64 Marker103149_241 Marker103150_22 Marker103150_51 Marker103150_114 Marker103150_138 Marker103150_186 Marker103150_195 Marker103150_222 Marker103150_242 Marker103150_252 Marker103153_191 Marker103157_144 Marker103157_156 Marker103157_160 Marker103157_161 Marker103157_169 Marker103157_172 Marker103157_173 Marker103157_184 Marker103157_187 Marker103157_211 Marker103157_215 Marker103157_217 Marker103157_219 Marker103157_225 Marker103157_238 Marker103157_246 Marker103157_253 Marker103159_86 Marker103159_180 Marker103159_237 Marker103161_26 Marker103161_44 Marker103161_47 Marker103161_65 Marker103161_91 Marker103161_100 Marker103161_236 Marker103164_252 Marker103167_110 Marker103169_30 Marker103170_199 Marker103170_230 Marker103170_251 Marker103173_214 Marker103178_11 Marker103178_77 Marker103178_95 Marker103178_167 Marker103181_16 Marker103181_32 Marker103181_58 Marker103181_69 Marker103181_110 Marker103181_121 Marker103181_149 Marker103181_150 Marker103181_175 Marker103181_184 Marker103181_222 Marker103181_238 Marker103181_239 Marker103187_17 Marker103187_21 Marker103187_23 Marker103187_26 Marker103187_27 Marker103187_29 Marker103187_30 Marker103187_38 Marker103187_51 Marker103187_64 Marker103187_83 Marker103187_119 Marker103187_164 Marker103187_174 Marker103187_188 Marker103187_200 Marker103187_207 Marker103191_79 Marker103191_80 Marker103191_89 Marker103191_91 Marker103191_102 Marker103191_111 Marker103191_146 Marker103191_193 Marker103191_208 Marker103191_225 Marker103191_238 Marker103193_11 Marker103193_49 Marker103193_112 Marker103193_120 Marker103193_147 Marker103193_167 Marker103193_168 Marker103193_171 Marker103193_216 Marker103193_218 Marker103193_233 Marker103196_73 Marker103196_78 Marker103196_118 Marker103196_183 Marker103197_96 Marker103197_235 Marker103198_206 Marker103204_49 Marker103204_108 Marker103204_143 Marker103204_214 Marker103204_249 Marker103206_20 Marker103206_36 Marker103206_41 Marker103206_70 Marker103206_100 Marker103206_172 Marker103214_7 Marker103214_51 Marker103214_160 Marker103214_237 Marker103217_18 Marker103217_46 Marker103217_175 Marker103217_183 Marker103217_232 Marker103222_11 Marker103222_60 Marker103222_102 Marker103222_190 Marker103222_237 Marker103223_182 Marker103223_257 Marker103226_93 Marker103226_140 Marker103228_31 Marker103228_43 Marker103228_95 Marker103228_145 Marker103228_147 Marker103228_176 Marker103228_242 Marker103228_247 Marker103229_5 Marker103229_20 Marker103229_25 Marker103229_48 Marker103229_49 Marker103229_63 Marker103229_81 Marker103229_92 Marker103229_94 Marker103229_105 Marker103229_119 Marker103237_87 Marker103237_98 Marker103237_111 Marker103237_142 Marker103237_150 Marker103237_175 Marker103237_180 Marker103237_201 Marker103237_228 Marker103237_247 Marker103246_86 Marker103246_145 Marker103246_147 Marker103246_176 Marker103248_47 Marker103248_48 Marker103248_74 Marker103248_77 Marker103248_152 Marker103250_92 Marker103250_146 Marker103250_203 Marker103250_237 Marker103253_140 Marker103253_213 Marker103253_247 Marker103254_30 Marker103254_33 Marker103254_108 Marker103254_217 Marker103254_247 Marker103255_9 Marker103255_66 Marker103255_96 Marker103255_204 Marker103255_208 Marker103255_214 Marker103255_232 Marker103255_249 Marker103257_6 Marker103257_16 Marker103257_48 Marker103257_49 Marker103257_72 Marker103257_74 Marker103257_92 Marker103257_113 Marker103257_114 Marker103257_117 Marker103257_179 Marker103257_185 Marker103257_186 Marker103257_192 Marker103257_232 Marker103264_120 Marker103264_164 Marker103264_229 Marker103267_221 Marker103267_256 Marker103268_106 Marker103268_189 Marker103268_217 Marker103272_5 Marker103272_57 Marker103272_67 Marker103272_100 Marker103277_195 Marker103280_42 Marker103280_57 Marker103280_182 Marker103280_183 Marker103293_15 Marker103293_25 Marker103293_174 Marker103293_179 Marker103295_65 Marker103298_145 Marker103298_176 Marker103298_181 Marker103298_195 Marker103298_196 Marker103302_94 Marker103302_117 Marker103302_139 Marker103302_164 Marker103302_230 Marker103302_249 Marker103304_49 Marker103304_161 Marker103311_39 Marker103311_169 Marker103318_13 Marker103323_55 Marker103323_56 Marker103323_210 Marker103323_229 Marker103323_243 Marker103323_251 Marker103326_32 Marker103326_35 Marker103326_36 Marker103326_116 Marker103326_206 Marker103326_212 Marker103326_257 Marker103336_140 Marker103336_188 Marker103336_251 Marker103338_60 Marker103338_61 Marker103338_62 Marker103338_74 Marker103338_79 Marker103338_115 Marker103338_192 Marker103339_53 Marker103339_143 Marker103339_166 Marker103339_167 Marker103339_174 Marker103339_176 Marker103339_185 Marker103339_189 Marker103339_198 Marker103339_215 Marker103339_226 Marker103339_255 Marker103340_101 Marker103340_116 Marker103340_122 Marker103340_200 Marker103341_107 Marker103341_254 Marker103352_11 Marker103352_25 Marker103352_41 Marker103352_77 Marker103352_116 Marker103352_141 Marker103352_176 Marker103352_177 Marker103352_203 Marker103352_231 Marker103352_241 Marker103353_7 Marker103353_33 Marker103353_78 Marker103353_79 Marker103353_86 Marker103353_87 Marker103353_88 Marker103353_89 Marker103353_90 Marker103353_100 Marker103353_113 Marker103353_122 Marker103353_149 Marker103353_243 Marker103353_245 Marker103354_153 Marker103354_165 Marker103354_195 Marker103361_41 Marker103361_50 Marker103361_60 Marker103361_78 Marker103361_81 Marker103361_84 Marker103361_103 Marker103361_168 Marker103361_200 Marker103361_213 Marker103361_227 Marker103361_239 Marker103361_248 Marker103362_52 Marker103362_55 Marker103362_156 Marker103362_251 Marker103365_195 Marker103366_24 Marker103366_101 Marker103366_180 Marker103367_174 Marker103368_49 Marker103368_78 Marker103368_89 Marker103368_138 Marker103368_147 Marker103368_153 Marker103368_166 Marker103368_227 Marker103369_15 Marker103369_25 Marker103369_30 Marker103369_193 Marker103369_230 Marker103369_246 Marker103369_250 Marker103372_16 Marker103372_74 Marker103372_140 Marker103372_157 Marker103372_190 Marker103372_205 Marker103372_208 Marker103372_212 Marker103372_227 Marker103376_44 Marker103376_75 Marker103376_85 Marker103377_36 Marker103377_70 Marker103377_141 Marker103377_201 Marker103379_12 Marker103379_14 Marker103379_23 Marker103379_25 Marker103379_27 Marker103379_34 Marker103379_38 Marker103379_56 Marker103379_57 Marker103379_63 Marker103379_77 Marker103379_78 Marker103379_79 Marker103379_81 Marker103379_86 Marker103379_87 Marker103379_96 Marker103379_110 Marker103379_116 Marker103379_120 Marker103379_121 Marker103379_147 Marker103379_160 Marker103379_175 Marker103379_187 Marker103379_190 Marker103379_191 Marker103379_204 Marker103379_214 Marker103379_219 Marker103379_221 Marker103379_226 Marker103379_238 Marker103379_249 Marker103381_173 Marker103381_174 Marker103381_205 Marker103382_89 Marker103382_245 Marker103384_241 Marker103385_186 Marker103391_237 Marker103393_29 Marker103393_50 Marker103393_51 Marker103393_52 Marker103393_64 Marker103393_94 Marker103396_154 Marker103396_160 Marker103396_161 Marker103396_162 Marker103396_232 Marker103398_251 Marker103406_27 Marker103406_33 Marker103406_69 Marker103406_102 Marker103406_104 Marker103407_248 Marker103412_17 Marker103412_66 Marker103412_68 Marker103412_85 Marker103412_113 Marker103412_169 Marker103412_176 Marker103412_187 Marker103412_217 Marker103412_223 Marker103412_248 Marker103415_36 Marker103415_48 Marker103416_47 Marker103416_52 Marker103416_82 Marker103416_94 Marker103416_144 Marker103416_151 Marker103416_176 Marker103416_217 Marker103416_226 Marker103416_234 Marker103417_164 Marker103424_203 Marker103424_227 Marker103427_147 Marker103427_171 Marker103427_190 Marker103427_203 Marker103427_231 Marker103429_17 Marker103429_73 Marker103429_150 Marker103430_16 Marker103430_17 Marker103430_24 Marker103430_57 Marker103430_75 Marker103430_78 Marker103431_14 Marker103431_16 Marker103431_80 Marker103431_170 Marker103431_205 Marker103432_23 Marker103432_92 Marker103434_75 Marker103434_234 Marker103436_8 Marker103436_21 Marker103436_32 Marker103436_40 Marker103436_44 Marker103436_45 Marker103436_46 Marker103436_66 Marker103436_70 Marker103436_111 Marker103436_139 Marker103436_186 Marker103436_250 Marker103439_48 Marker103439_185 Marker103439_188 Marker103439_191 Marker103439_218 Marker103439_221 Marker103441_36 Marker103441_41 Marker103441_42 Marker103441_46 Marker103441_102 Marker103441_170 Marker103441_241 Marker103441_254 Marker103444_76 Marker103444_80 Marker103444_88 Marker103444_204 Marker103444_246 Marker103445_4 Marker103445_17 Marker103445_102 Marker103445_122 Marker103445_146 Marker103445_147 Marker103445_149 Marker103445_189 Marker103445_215 Marker103445_220 Marker103446_9 Marker103446_11 Marker103446_20 Marker103446_61 Marker103446_170 Marker103446_177 Marker103446_183 Marker103446_191 Marker103446_198 Marker103446_219 Marker103446_238 Marker103446_240 Marker103448_160 Marker103448_175 Marker103448_176 Marker103448_196 Marker103448_219 Marker103448_221 Marker103448_225 Marker103449_80 Marker103452_18 Marker103454_108 Marker103454_152 Marker103454_215 Marker103454_226 Marker103454_231 Marker103454_235 Marker103462_60 Marker103474_37 Marker103474_41 Marker103474_90 Marker103474_122 Marker103474_166 Marker103474_213 Marker103480_7 Marker103480_55 Marker103481_181 Marker103483_39 Marker103484_27 Marker103485_139 Marker103485_141 Marker103485_144 Marker103485_156 Marker103485_179 Marker103485_225 Marker103485_228 Marker103485_250 Marker103485_254 Marker103491_32 Marker103491_111 Marker103491_172 Marker103491_193 Marker103494_15 Marker103494_113 Marker103500_189 Marker103500_225 Marker103502_24 Marker103502_55 Marker103502_180 Marker103502_231 Marker103507_26 Marker103507_118 Marker103517_18 Marker103517_27 Marker103517_28 Marker103517_36 Marker103517_43 Marker103517_45 Marker103517_60 Marker103517_70 Marker103517_84 Marker103517_111 Marker103517_208 Marker103518_66 Marker103518_96 Marker103518_113 Marker103518_123 Marker103518_174 Marker103518_190 Marker103518_215 Marker103518_216 Marker103519_249 Marker103521_66 Marker103521_114 Marker103521_215 Marker103523_30 Marker103524_19 Marker103524_30 Marker103524_46 Marker103524_80 Marker103524_84 Marker103524_95 Marker103524_143 Marker103524_155 Marker103524_162 Marker103524_179 Marker103524_184 Marker103524_190 Marker103524_207 Marker103524_211 Marker103524_212 Marker103524_219 Marker103524_238 Marker103524_251 Marker103524_257 Marker103525_138 Marker103527_184 Marker103527_199 Marker103527_201 Marker103527_224 Marker103527_240 Marker103528_34 Marker103528_214 Marker103529_25 Marker103532_38 Marker103537_19 Marker103537_38 Marker103537_46 Marker103537_56 Marker103537_74 Marker103537_105 Marker103537_116 Marker103537_143 Marker103537_170 Marker103537_174 Marker103537_181 Marker103537_205 Marker103537_226 Marker103537_227 Marker103537_255 Marker103541_150 Marker103552_29 Marker103552_44 Marker103552_71 Marker103552_76 Marker103552_104 Marker103552_112 Marker103552_207 Marker103552_257 Marker103553_238 Marker103554_7 Marker103554_11 Marker103554_35 Marker103554_42 Marker103554_53 Marker103554_68 Marker103554_76 Marker103554_79 Marker103554_145 Marker103554_175 Marker103554_198 Marker103554_209 Marker103554_210 Marker103554_229 Marker103554_251 Marker103555_230 Marker103555_253 Marker103556_67 Marker103557_146 Marker103557_172 Marker103557_203 Marker103557_230 Marker103561_151 Marker103561_163 Marker103561_167 Marker103561_180 Marker103561_181 Marker103561_196 Marker103561_200 Marker103561_211 Marker103561_220 Marker103561_232 Marker103562_28 Marker103562_30 Marker103562_57 Marker103562_67 Marker103562_68 Marker103562_78 Marker103562_84 Marker103562_90 Marker103562_94 Marker103562_97 Marker103562_140 Marker103562_150 Marker103562_162 Marker103562_186 Marker103562_197 Marker103562_208 Marker103562_222 Marker103562_245 Marker103562_252 Marker103564_29 Marker103564_78 Marker103564_115 Marker103567_28 Marker103571_41 Marker103571_80 Marker103571_89 Marker103571_90 Marker103571_106 Marker103571_151 Marker103571_196 Marker103571_219 Marker103571_255 Marker103572_38 Marker103572_66 Marker103572_230 Marker103573_151 Marker103573_155 Marker103573_177 Marker103573_224 Marker103573_240 Marker103573_257 Marker103579_42 Marker103579_44 Marker103579_55 Marker103579_81 Marker103579_86 Marker103581_9 Marker103581_17 Marker103581_23 Marker103581_85 Marker103581_108 Marker103581_174 Marker103581_210 Marker103581_249 Marker103587_6 Marker103587_34 Marker103587_78 Marker103587_104 Marker103587_170 Marker103587_176 Marker103587_180 Marker103587_220 Marker103588_11 Marker103588_49 Marker103588_58 Marker103588_66 Marker103588_86 Marker103591_9 Marker103591_18 Marker103591_75 Marker103591_116 Marker103597_150 Marker103597_167 Marker103597_205 Marker103597_224 Marker103598_84 Marker103598_92 Marker103604_216 Marker103604_240 Marker103604_253 Marker103607_151 Marker103607_196 Marker103611_220 Marker103612_81 Marker103614_16 Marker103614_55 Marker103615_171 Marker103615_214 Marker103616_113 Marker103616_173 Marker103623_11 Marker103623_14 Marker103623_54 Marker103623_61 Marker103623_63 Marker103623_67 Marker103623_104 Marker103623_105 Marker103623_123 Marker103623_173 Marker103623_190 Marker103623_196 Marker103623_205 Marker103623_221 Marker103623_226 Marker103623_228 Marker103623_238 Marker103623_241 Marker103629_158 Marker103629_161 Marker103631_34 Marker103631_80 Marker103631_100 Marker103631_111 Marker103640_26 Marker103640_64 Marker103645_223 Marker103649_190 Marker103649_245 Marker103650_38 Marker103650_105 Marker103652_58 Marker103652_158 Marker103652_197 Marker103653_171 Marker103659_95 Marker103659_167 Marker103659_176 Marker103659_178 Marker103661_148 Marker103661_207 Marker103661_250 Marker103663_41 Marker103665_100 Marker103665_104 Marker103665_105 Marker103665_145 Marker103665_162 Marker103665_169 Marker103665_224 Marker103666_24 Marker103666_59 Marker103666_94 Marker103669_162 Marker103672_85 Marker103672_179 Marker103672_235 Marker103672_236 Marker103672_240 Marker103672_244 Marker103672_245 Marker103676_142 Marker103676_244 Marker103677_206 Marker103680_25 Marker103680_70 Marker103680_91 Marker103680_149 Marker103680_231 Marker103681_74 Marker103681_209 Marker103681_248 Marker103683_204 Marker103687_255 Marker103690_175 Marker103690_197 Marker103690_201 Marker103690_211 Marker103690_215 Marker103690_229 Marker103690_230 Marker103695_49 Marker103695_154 Marker103695_189 Marker103695_236 Marker103696_175 Marker103696_181 Marker103696_202 Marker103696_241 Marker103696_242 Marker103702_40 Marker103704_186 Marker103704_228 Marker103711_51 Marker103711_117 Marker103713_195 Marker103716_44 Marker103716_49 Marker103716_58 Marker103716_160 Marker103716_192 Marker103716_203 Marker103716_250 Marker103717_33 Marker103717_40 Marker103717_42 Marker103717_76 Marker103717_95 Marker103717_230 Marker103717_244 Marker103722_16 Marker103722_17 Marker103722_80 Marker103722_107 Marker103722_170 Marker103722_235 Marker103727_244 Marker103728_18 Marker103728_79 Marker103728_162 Marker103731_160 Marker103733_103 Marker103734_101 Marker103734_149 Marker103734_228 Marker103737_13 Marker103737_45 Marker103737_95 Marker103738_82 Marker103738_93 Marker103738_107 Marker103738_113 Marker103738_176 Marker103738_184 Marker103738_202 Marker103738_223 Marker103738_234 Marker103748_245 Marker103750_21 Marker103750_51 Marker103750_65 Marker103750_108 Marker103750_203 Marker103750_205 Marker103750_248 Marker103750_252 Marker103751_51 Marker103751_113 Marker103754_181 Marker103754_242 Marker103759_78 Marker103761_227 Marker103761_258 Marker103766_46 Marker103766_64 Marker103766_150 Marker103766_167 Marker103766_181 Marker103766_200 Marker103768_110 Marker103768_228 Marker103775_68 Marker103775_76 Marker103778_210 Marker103778_215 Marker103779_38 Marker103779_44 Marker103779_62 Marker103779_79 Marker103779_105 Marker103779_152 Marker103779_154 Marker103779_178 Marker103779_179 Marker103779_187 Marker103779_189 Marker103779_215 Marker103779_216 Marker103779_230 Marker103779_231 Marker103779_239 Marker103783_33 Marker103783_83 Marker103783_117 Marker103784_66 Marker103784_151 Marker103784_207 Marker103784_228 Marker103791_144 Marker103791_187 Marker103791_216 Marker103795_66 Marker103796_139 Marker103796_204 Marker103798_6 Marker103798_101 Marker103798_104 Marker103802_23 Marker103802_79 Marker103802_245 Marker103804_20 Marker103804_29 Marker103804_55 Marker103804_108 Marker103804_119 Marker103804_141 Marker103804_203 Marker103804_229 Marker103804_253 Marker103808_110 Marker103810_27 Marker103810_77 Marker103810_85 Marker103810_89 Marker103810_122 Marker103810_187 Marker103810_243 Marker103813_229 Marker103817_171 Marker103817_174 Marker103817_247 Marker103829_61 Marker103833_106 Marker103833_249 Marker103835_107 Marker103835_154 Marker103835_182 Marker103835_211 Marker103841_174 Marker103843_6 Marker103843_45 Marker103843_57 Marker103843_59 Marker103843_100 Marker103843_107 Marker103843_114 Marker103843_115 Marker103844_152 Marker103845_240 Marker103847_23 Marker103847_24 Marker103847_184 Marker103848_144 Marker103848_205 Marker103860_15 Marker103860_18 Marker103867_50 Marker103867_57 Marker103867_98 Marker103867_174 Marker103868_71 Marker103868_100 Marker103869_10 Marker103869_58 Marker103869_144 Marker103869_241 Marker103869_246 Marker103869_249 Marker103870_172 Marker103870_229 Marker103871_60 Marker103871_147 Marker103871_160 Marker103871_175 Marker103871_242 Marker103879_17 Marker103884_30 Marker103884_36 Marker103884_101 Marker103884_243 Marker103887_41 Marker103887_178 Marker103887_203 Marker103887_216 Marker103887_222 Marker103892_64 Marker103892_114 Marker103894_169 Marker103894_170 Marker103894_212 Marker103896_142 Marker103896_168 Marker103896_176 Marker103896_255 Marker103899_167 Marker103899_202 Marker103899_212 Marker103899_227 Marker103899_232 Marker103902_141 Marker103902_190 Marker103902_238 Marker103904_158 Marker103904_191 Marker103904_221 Marker103907_119 Marker103908_242 Marker103912_35 Marker103912_77 Marker103913_42 Marker103913_52 Marker103913_68 Marker103913_82 Marker103913_149 Marker103913_203 Marker103913_231 Marker103913_244 Marker103913_249 Marker103913_257 Marker103919_144 Marker103919_198 Marker103923_108 Marker103927_73 Marker103927_198 Marker103937_142 Marker103937_169 Marker103937_170 Marker103937_184 Marker103937_208 Marker103937_226 Marker103937_234 Marker103938_200 Marker103938_218 Marker103938_232 Marker103938_239 Marker103947_172 Marker103956_46 Marker103956_96 Marker103956_116 Marker103956_140 Marker103956_160 Marker103956_215 Marker103956_245 Marker103956_250 Marker103958_13 Marker103958_23 Marker103958_31 Marker103958_55 Marker103958_85 Marker103958_104 Marker103958_105 Marker103958_117 Marker103958_123 Marker103958_139 Marker103958_152 Marker103958_154 Marker103958_165 Marker103958_187 Marker103958_188 Marker103958_193 Marker103958_200 Marker103958_205 Marker103958_206 Marker103958_208 Marker103958_222 Marker103958_228 Marker103958_247 Marker103959_216 Marker103960_75 Marker103960_156 Marker103960_170 Marker103960_223 Marker103962_43 Marker103967_30 Marker103967_202 Marker103970_23 Marker103970_41 Marker103970_45 Marker103970_49 Marker103970_50 Marker103970_53 Marker103970_73 Marker103970_84 Marker103970_153 Marker103970_187 Marker103970_206 Marker103970_211 Marker103970_230 Marker103970_232 Marker103970_242 Marker103973_20 Marker103973_54 Marker103973_65 Marker103974_5 Marker103974_58 Marker103974_59 Marker103974_91 Marker103974_190 Marker103974_209 Marker103974_214 Marker103977_14 Marker103977_15 Marker103977_39 Marker103977_68 Marker103977_76 Marker103977_151 Marker103977_204 Marker103977_205 Marker103978_3 Marker103978_35 Marker103978_40 Marker103978_74 Marker103978_102 Marker103978_105 Marker103980_178 Marker103980_188 Marker103980_191 Marker103980_192 Marker103980_193 Marker103983_15 Marker103983_59 Marker103983_108 Marker103983_156 Marker103983_212 Marker103984_251 Marker103985_235 Marker103986_88 Marker103986_122 Marker103986_188 Marker103986_200 Marker103986_233 Marker103986_243 Marker103989_14 Marker103989_52 Marker103989_56 Marker103989_143 Marker103989_159 Marker103989_169 Marker103989_178 Marker103989_179 Marker103989_244 Marker103991_179 Marker103991_246 Marker103996_216 Marker103998_8 Marker103998_26 Marker103998_29 Marker103998_34 Marker103998_41 Marker103998_88 Marker103998_105 Marker103998_106 Marker103998_115 Marker103998_139 Marker103998_141 Marker103998_162 Marker103998_203 Marker103998_236 Marker103998_238 Marker103999_55 Marker103999_175 Marker103999_226 Marker104000_142 Marker104000_155 Marker104000_164 Marker104000_173 Marker104000_199 Marker104000_211 Marker104000_220 Marker104000_247 Marker104001_53 Marker104002_49 Marker104002_78 Marker104002_179 Marker104004_46 Marker104004_72 Marker104004_112 Marker104006_108 Marker104008_257 Marker104012_160 Marker104016_41 Marker104018_106 Marker104018_107 Marker104019_169 Marker104019_174 Marker104019_182 Marker104019_223 Marker104019_246 Marker104026_10 Marker104026_11 Marker104026_12 Marker104026_47 Marker104026_48 Marker104026_73 Marker104026_86 Marker104026_143 Marker104026_144 Marker104026_154 Marker104026_185 Marker104026_187 Marker104026_252 Marker104027_174 Marker104027_182 Marker104027_245 Marker104027_254 Marker104030_9 Marker104030_12 Marker104030_14 Marker104030_20 Marker104030_105 Marker104030_113 Marker104030_150 Marker104030_200 Marker104030_228 Marker104036_234 Marker104036_246 Marker104036_247 Marker104036_257 Marker104038_58 Marker104038_74 Marker104038_81 Marker104038_95 Marker104038_206 Marker104038_225 Marker104038_254 Marker104039_61 Marker104039_76 Marker104039_79 Marker104039_84 Marker104039_156 Marker104045_7 Marker104045_121 Marker104045_203 Marker104045_238 Marker104047_43 Marker104047_112 Marker104047_173 Marker104053_81 Marker104056_57 Marker104056_70 Marker104056_181 Marker104058_89 Marker104058_90 Marker104058_153 Marker104058_204 Marker104058_226 Marker104060_10 Marker104060_26 Marker104060_47 Marker104060_68 Marker104060_73 Marker104060_92 Marker104062_42 Marker104064_97 Marker104064_115 Marker104066_204 Marker104068_214 Marker104076_7 Marker104079_160 Marker104079_184 Marker104080_50 Marker104080_87 Marker104080_96 Marker104080_99 Marker104080_144 Marker104080_209 Marker104080_228 Marker104080_253 Marker104081_145 Marker104081_209 Marker104086_36 Marker104086_39 Marker104086_72 Marker104086_92 Marker104086_114 Marker104087_239 Marker104089_44 Marker104089_52 Marker104089_55 Marker104089_71 Marker104089_87 Marker104089_91 Marker104089_100 Marker104089_150 Marker104089_203 Marker104089_209 Marker104089_216 Marker104089_219 Marker104089_237 Marker104089_240 Marker104096_144 Marker104096_185 Marker104096_191 Marker104096_201 Marker104096_202 Marker104096_203 Marker104096_216 Marker104096_221 Marker104096_237 Marker104096_255 Marker104099_113 Marker104100_117 Marker104100_170 Marker104100_188 Marker104100_228 Marker104100_255 Marker104103_143 Marker104103_160 Marker104104_78 Marker104104_79 Marker104104_195 Marker104107_17 Marker104107_38 Marker104107_122 Marker104107_212 Marker104108_65 Marker104108_87 Marker104108_101 Marker104108_111 Marker104108_112 Marker104108_120 Marker104109_11 Marker104109_15 Marker104109_21 Marker104109_23 Marker104109_41 Marker104111_78 Marker104111_182 Marker104113_30 Marker104113_56 Marker104113_62 Marker104113_152 Marker104113_154 Marker104113_172 Marker104113_174 Marker104113_186 Marker104117_53 Marker104117_54 Marker104117_174 Marker104117_181 Marker104117_227 Marker104118_162 Marker104118_182 Marker104120_202 Marker104120_232 Marker104123_17 Marker104131_166 Marker104131_230 Marker104134_10 Marker104134_28 Marker104134_197 Marker104135_17 Marker104135_53 Marker104135_54 Marker104135_75 Marker104135_85 Marker104135_115 Marker104137_20 Marker104137_43 Marker104137_61 Marker104137_62 Marker104137_67 Marker104137_70 Marker104137_169 Marker104141_177 Marker104141_189 Marker104141_210 Marker104141_211 Marker104141_217 Marker104142_80 Marker104142_90 Marker104142_110 Marker104142_144 Marker104142_159 Marker104142_223 Marker104142_224 Marker104142_244 Marker104143_29 Marker104143_32 Marker104143_84 Marker104143_111 Marker104143_150 Marker104143_228 Marker104143_254 Marker104143_255 Marker104145_50 Marker104145_90 Marker104145_106 Marker104145_152 Marker104145_155 Marker104145_201 Marker104152_13 Marker104152_24 Marker104152_178 Marker104152_193 Marker104152_240 Marker104157_8 Marker104157_14 Marker104157_58 Marker104157_75 Marker104157_81 Marker104157_83 Marker104157_100 Marker104157_114 Marker104157_176 Marker104157_184 Marker104157_222 Marker104157_243 Marker104157_246 Marker104158_22 Marker104158_144 Marker104158_167 Marker104158_243 Marker104158_246 Marker104160_59 Marker104160_70 Marker104160_145 Marker104162_28 Marker104162_30 Marker104162_106 Marker104162_215 Marker104162_230 Marker104162_232 Marker104162_233 Marker104162_238 Marker104162_243 Marker104166_11 Marker104166_12 Marker104166_38 Marker104166_87 Marker104166_119 Marker104167_191 Marker104171_22 Marker104171_92 Marker104171_111 Marker104171_121 Marker104171_170 Marker104171_183 Marker104171_188 Marker104171_227 Marker104176_184 Marker104176_192 Marker104176_240 Marker104178_20 Marker104178_89 Marker104178_92 Marker104178_203 Marker104182_206 Marker104182_227 Marker104182_246 Marker104189_9 Marker104189_25 Marker104189_99 Marker104189_158 Marker104189_168 Marker104200_229 Marker104201_34 Marker104201_77 Marker104201_80 Marker104201_151 Marker104201_157 Marker104202_105 Marker104204_146 Marker104204_178 Marker104204_191 Marker104204_200 Marker104204_246 Marker104204_250 Marker104204_253 Marker104207_23 Marker104207_33 Marker104207_61 Marker104207_72 Marker104207_74 Marker104207_90 Marker104207_106 Marker104207_183 Marker104207_188 Marker104207_226 Marker104207_253 Marker104212_45 Marker104214_110 Marker104214_178 Marker104214_195 Marker104214_240 Marker104214_249 Marker104216_26 Marker104216_115 Marker104216_157 Marker104216_198 Marker104216_246 Marker104216_257 Marker104223_15 Marker104223_57 Marker104223_93 Marker104223_103 Marker104223_108 Marker104223_148 Marker104223_172 Marker104223_225 Marker104230_6 Marker104230_53 Marker104230_73 Marker104239_18 Marker104239_21 Marker104239_65 Marker104239_68 Marker104239_81 Marker104239_111 Marker104239_185 Marker104239_214 Marker104239_225 Marker104242_144 Marker104242_151 Marker104242_174 Marker104242_188 Marker104242_233 Marker104243_14 Marker104243_82 Marker104243_112 Marker104243_190 Marker104243_198 Marker104248_219 Marker104249_65 Marker104249_71 Marker104254_6 Marker104254_21 Marker104254_23 Marker104254_37 Marker104254_102 Marker104254_148 Marker104254_159 Marker104261_4 Marker104261_5 Marker104261_13 Marker104261_50 Marker104265_7 Marker104265_8 Marker104265_48 Marker104265_50 Marker104265_94 Marker104265_165 Marker104265_206 Marker104271_111 Marker104271_118 Marker104273_41 Marker104273_46 Marker104273_95 Marker104273_105 Marker104273_116 Marker104273_142 Marker104273_146 Marker104273_148 Marker104273_171 Marker104273_186 Marker104273_199 Marker104273_207 Marker104273_219 Marker104273_231 Marker104273_240 Marker104286_10 Marker104286_12 Marker104286_51 Marker104286_147 Marker104286_193 Marker104290_169 Marker104294_164 Marker104294_198 Marker104294_235 Marker104296_8 Marker104296_35 Marker104296_97 Marker104296_123 Marker104296_234 Marker104296_255 Marker104297_94 Marker104297_209 Marker104300_24 Marker104301_21 Marker104301_102 Marker104301_175 Marker104301_236 Marker104302_145 Marker104302_168 Marker104317_38 Marker104317_109 Marker104317_239 Marker104326_37 Marker104333_20 Marker104333_27 Marker104333_32 Marker104333_76 Marker104333_78 Marker104333_86 Marker104333_113 Marker104334_155 Marker104334_161 Marker104334_168 Marker104334_174 Marker104334_205 Marker104334_224 Marker104334_226 Marker104334_238 Marker104334_243 Marker104335_78 Marker104335_79 Marker104335_158 Marker104335_183 Marker104335_255 Marker104336_67 Marker104336_82 Marker104336_179 Marker104336_189 Marker104336_234 Marker104336_254 Marker104340_12 Marker104340_84 Marker104340_117 Marker104344_65 Marker104344_195 Marker104345_7 Marker104345_71 Marker104345_81 Marker104345_155 Marker104345_235 Marker104345_247 Marker104346_20 Marker104349_56 Marker104349_97 Marker104349_208 Marker104349_236 Marker104352_31 Marker104353_43 Marker104353_79 Marker104357_36 Marker104357_44 Marker104357_65 Marker104358_44 Marker104359_36 Marker104359_56 Marker104365_6 Marker104371_21 Marker104371_53 Marker104371_87 Marker104371_117 Marker104371_118 Marker104371_146 Marker104371_153 Marker104371_164 Marker104371_166 Marker104371_201 Marker104371_205 Marker104371_212 Marker104371_216 Marker104371_217 Marker104371_219 Marker104371_233 Marker104371_248 Marker104374_144 Marker104374_146 Marker104374_147 Marker104374_152 Marker104374_159 Marker104374_190 Marker104374_191 Marker104374_192 Marker104374_216 Marker104377_49 Marker104377_68 Marker104377_100 Marker104377_112 Marker104377_152 Marker104377_154 Marker104377_156 Marker104377_168 Marker104377_218 Marker104377_219 Marker104377_220 Marker104377_221 Marker104377_226 Marker104377_248 Marker104378_42 Marker104380_6 Marker104380_17 Marker104380_96 Marker104380_114 Marker104380_225 Marker104383_27 Marker104383_171 Marker104384_162 Marker104384_246 Marker104390_4 Marker104390_20 Marker104390_33 Marker104390_65 Marker104390_108 Marker104390_144 Marker104390_155 Marker104390_176 Marker104390_192 Marker104390_247 Marker104392_30 Marker104392_50 Marker104392_82 Marker104392_255 Marker104393_184 Marker104394_143 Marker104394_252 Marker104396_92 Marker104397_199 Marker104397_207 Marker104399_113 Marker104399_255 Marker104402_24 Marker104402_97 Marker104402_152 Marker104406_192 Marker104413_102 Marker104413_150 Marker104413_164 Marker104413_170 Marker104413_177 Marker104413_216 Marker104413_246 Marker104414_45 Marker104414_58 Marker104414_87 Marker104414_88 Marker104414_172 Marker104414_232 Marker104414_235 Marker104416_13 Marker104416_80 Marker104417_54 Marker104417_67 Marker104417_179 Marker104417_181 Marker104425_31 Marker104425_70 Marker104425_71 Marker104425_93 Marker104425_104 Marker104425_159 Marker104425_171 Marker104425_221 Marker104425_229 Marker104425_230 Marker104425_247 Marker104429_104 Marker104429_139 Marker104429_163 Marker104429_219 Marker104430_37 Marker104430_217 Marker104430_252 Marker104430_254 Marker104433_8 Marker104433_15 Marker104433_16 Marker104433_35 Marker104433_97 Marker104433_182 Marker104433_202 Marker104433_249 Marker104436_36 Marker104436_61 Marker104441_122 Marker104441_197 Marker104445_186 Marker104445_226 Marker104445_234 Marker104446_25 Marker104454_95 Marker104454_173 Marker104454_213 Marker104454_249 Marker104455_5 Marker104455_9 Marker104455_18 Marker104456_70 Marker104456_155 Marker104456_166 Marker104456_218 Marker104456_219 Marker104456_223 Marker104457_253 Marker104461_31 Marker104464_228 Marker104467_188 Marker104467_213 Marker104469_7 Marker104469_61 Marker104471_19 Marker104471_76 Marker104471_82 Marker104471_113 Marker104471_177 Marker104474_46 Marker104474_112 Marker104474_139 Marker104474_169 Marker104474_181 Marker104474_191 Marker104476_85 Marker104476_113 Marker104476_145 Marker104477_156 Marker104477_163 Marker104477_176 Marker104477_223 Marker104477_227 Marker104477_238 Marker104477_242 Marker104477_243 Marker104484_49 Marker104493_43 Marker104493_110 Marker104493_209 Marker104496_178 Marker104496_184 Marker104496_191 Marker104496_213 Marker104505_23 Marker104505_187 Marker104505_210 Marker104506_28 Marker104506_117 Marker104507_50 Marker104512_35 Marker104512_38 Marker104512_89 Marker104512_97 Marker104512_108 Marker104512_112 Marker104512_120 Marker104512_187 Marker104512_198 Marker104512_211 Marker104512_243 Marker104513_196 Marker104515_248 Marker104519_17 Marker104519_108 Marker104519_169 Marker104519_237 Marker104519_255 Marker104523_6 Marker104523_28 Marker104523_51 Marker104523_59 Marker104523_68 Marker104523_69 Marker104523_76 Marker104523_78 Marker104523_91 Marker104523_118 Marker104527_51 Marker104530_111 Marker104532_222 Marker104535_157 Marker104535_220 Marker104535_244 Marker104538_30 Marker104538_39 Marker104538_48 Marker104538_49 Marker104538_50 Marker104538_91 Marker104538_100 Marker104538_184 Marker104538_188 Marker104538_192 Marker104538_194 Marker104538_239 Marker104538_247 Marker104544_75 Marker104544_237 Marker104546_187 Marker104546_223 Marker104548_112 Marker104548_151 Marker104548_154 Marker104548_176 Marker104548_223 Marker104552_149 Marker104554_83 Marker104554_111 Marker104555_20 Marker104555_165 Marker104557_5 Marker104557_14 Marker104557_21 Marker104557_37 Marker104557_41 Marker104557_53 Marker104557_54 Marker104557_95 Marker104557_103 Marker104560_26 Marker104560_87 Marker104561_61 Marker104562_9 Marker104562_12 Marker104562_15 Marker104562_62 Marker104562_80 Marker104562_91 Marker104562_103 Marker104562_107 Marker104562_120 Marker104566_28 Marker104567_117 Marker104567_140 Marker104573_58 Marker104573_206 Marker104576_141 Marker104576_163 Marker104576_178 Marker104576_234 Marker104576_250 Marker104584_111 Marker104590_187 Marker104590_243 Marker104591_49 Marker104591_60 Marker104591_84 Marker104596_4 Marker104596_199 Marker104598_183 Marker104605_167 Marker104607_62 Marker104607_110 Marker104607_165 Marker104607_170 Marker104607_199 Marker104607_258 Marker104608_201 Marker104608_233 Marker104612_33 Marker104612_93 Marker104612_190 Marker104612_248 Marker104617_9 Marker104617_11 Marker104617_40 Marker104617_47 Marker104617_54 Marker104617_55 Marker104617_66 Marker104617_104 Marker104617_113 Marker104617_159 Marker104617_160 Marker104617_165 Marker104617_182 Marker104617_192 Marker104617_194 Marker104617_209 Marker104617_231 Marker104617_237 Marker104617_244 Marker104617_246 Marker104618_247 Marker104620_157 Marker104620_189 Marker104620_242 Marker104623_18 Marker104623_24 Marker104623_30 Marker104623_72 Marker104623_73 Marker104623_78 Marker104623_85 Marker104623_156 Marker104623_183 Marker104623_219 Marker104623_239 Marker104623_253 Marker104627_245 Marker104628_6 Marker104628_16 Marker104628_65 Marker104628_81 Marker104628_90 Marker104628_116 Marker104628_121 Marker104628_157 Marker104628_185 Marker104628_207 Marker104628_234 Marker104628_247 Marker104641_17 Marker104641_140 Marker104647_230 Marker104649_60 Marker104652_46 Marker104652_73 Marker104652_122 Marker104653_38 Marker104653_152 Marker104655_157 Marker104655_178 Marker104655_184 Marker104656_52 Marker104661_18 Marker104665_217 Marker104671_245 Marker104673_138 Marker104673_177 Marker104675_5 Marker104675_29 Marker104677_27 Marker104677_39 Marker104677_68 Marker104677_94 Marker104679_240 Marker104679_253 Marker104680_118 Marker104682_11 Marker104682_36 Marker104682_81 Marker104682_147 Marker104682_186 Marker104683_13 Marker104693_14 Marker104693_47 Marker104693_79 Marker104693_109 Marker104693_205 Marker104693_217 Marker104693_232 Marker104694_10 Marker104694_24 Marker104694_37 Marker104694_72 Marker104694_81 Marker104694_86 Marker104694_164 Marker104694_167 Marker104694_190 Marker104694_219 Marker104694_233 Marker104694_241 Marker104694_245 Marker104694_254 Marker104704_84 Marker104704_106 Marker104704_197 Marker104708_34 Marker104708_203 Marker104709_6 Marker104709_11 Marker104709_55 Marker104709_57 Marker104709_118 Marker104709_196 Marker104709_209 Marker104709_223 Marker104710_27 Marker104710_37 Marker104710_81 Marker104710_97 Marker104710_243 Marker104712_48 Marker104713_144 Marker104713_198 Marker104719_185 Marker104719_225 Marker104727_94 Marker104730_31 Marker104730_73 Marker104732_114 Marker104739_50 Marker104739_53 Marker104739_61 Marker104739_204 Marker104739_225 Marker104746_63 Marker104747_17 Marker104747_72 Marker104747_91 Marker104747_104 Marker104747_112 Marker104750_169 Marker104750_185 Marker104753_24 Marker104753_112 Marker104753_113 Marker104753_114 Marker104753_235 Marker104753_245 Marker104756_17 Marker104756_18 Marker104756_44 Marker104756_64 Marker104756_91 Marker104756_143 Marker104756_153 Marker104756_195 Marker104756_197 Marker104756_205 Marker104756_225 Marker104756_235 Marker104756_247 Marker104763_10 Marker104763_162 Marker104768_112 Marker104768_150 Marker104769_60 Marker104769_84 Marker104769_90 Marker104769_110 Marker104769_149 Marker104769_193 Marker104769_211 Marker104769_243 Marker104775_23 Marker104775_55 Marker104775_57 Marker104775_117 Marker104777_5 Marker104777_41 Marker104777_44 Marker104777_46 Marker104777_53 Marker104777_83 Marker104777_115 Marker104777_157 Marker104777_223 Marker104777_230 Marker104779_206 Marker104779_212 Marker104779_239 Marker104780_156 Marker104780_235 Marker104782_54 Marker104782_90 Marker104782_169 Marker104782_195 Marker104782_213 Marker104786_8 Marker104786_16 Marker104786_43 Marker104786_65 Marker104786_69 Marker104786_105 Marker104786_111 Marker104789_28 Marker104789_45 Marker104789_78 Marker104789_152 Marker104789_188 Marker104789_254 Marker104791_33 Marker104791_41 Marker104791_64 Marker104791_71 Marker104791_80 Marker104795_21 Marker104795_22 Marker104795_30 Marker104795_35 Marker104795_36 Marker104795_37 Marker104795_83 Marker104795_85 Marker104795_116 Marker104795_120 Marker104795_145 Marker104795_170 Marker104795_178 Marker104795_185 Marker104795_199 Marker104795_209 Marker104795_216 Marker104795_224 Marker104796_6 Marker104796_14 Marker104796_48 Marker104796_60 Marker104796_63 Marker104796_94 Marker104796_104 Marker104796_142 Marker104796_152 Marker104796_186 Marker104796_190 Marker104796_192 Marker104796_200 Marker104796_210 Marker104796_213 Marker104796_220 Marker104796_221 Marker104796_238 Marker104796_243 Marker104798_86 Marker104798_148 Marker104798_170 Marker104802_217 Marker104805_36 Marker104805_41 Marker104805_49 Marker104805_177 Marker104805_189 Marker104805_193 Marker104805_215 Marker104805_220 Marker104805_243 Marker104806_157 Marker104806_176 Marker104806_206 Marker104806_222 Marker104808_100 Marker104808_147 Marker104808_166 Marker104808_177 Marker104808_223 Marker104810_28 Marker104810_68 Marker104810_75 Marker104810_88 Marker104815_6 Marker104815_80 Marker104815_81 Marker104815_102 Marker104816_114 Marker104823_22 Marker104823_116 Marker104823_241 Marker104823_242 Marker104827_66 Marker104827_166 Marker104827_237 Marker104836_176 Marker104836_249 Marker104840_17 Marker104840_45 Marker104840_91 Marker104840_94 Marker104840_95 Marker104840_163 Marker104847_142 Marker104847_152 Marker104847_170 Marker104847_171 Marker104849_164 Marker104849_246 Marker104850_225 Marker104854_47 Marker104856_224 Marker104860_166 Marker104860_171 Marker104860_172 Marker104860_177 Marker104860_190 Marker104860_245 Marker104865_141 Marker104865_142 Marker104865_156 Marker104865_215 Marker104865_232 Marker104866_67 Marker104866_209 Marker104866_214 Marker104871_213 Marker104872_96 Marker104877_150 Marker104877_163 Marker104877_168 Marker104877_252 Marker104880_210 Marker104883_194 Marker104887_11 Marker104887_25 Marker104887_29 Marker104887_48 Marker104887_82 Marker104887_105 Marker104887_140 Marker104887_148 Marker104887_165 Marker104887_183 Marker104887_184 Marker104887_221 Marker104888_43 Marker104888_168 Marker104889_248 Marker104897_11 Marker104897_27 Marker104899_16 Marker104899_44 Marker104899_57 Marker104899_60 Marker104899_61 Marker104899_87 Marker104899_218 Marker104899_246 Marker104903_66 Marker104913_88 Marker104913_94 Marker104923_6 Marker104923_32 Marker104923_37 Marker104923_87 Marker104923_91 Marker104923_115 Marker104923_117 Marker104923_118 Marker104923_172 Marker104923_199 Marker104924_46 Marker104924_172 Marker104924_233 Marker104924_250 Marker104928_25 Marker104928_43 Marker104928_52 Marker104928_61 Marker104928_99 Marker104928_254 Marker104934_13 Marker104934_15 Marker104934_59 Marker104934_74 Marker104934_112 Marker104934_113 Marker104934_140 Marker104934_143 Marker104934_153 Marker104934_157 Marker104934_227 Marker104934_228 Marker104937_12 Marker104937_44 Marker104937_71 Marker104937_72 Marker104937_103 Marker104937_184 Marker104937_203 Marker104950_142 Marker104950_186 Marker104950_208 Marker104950_225 Marker104950_247 Marker104954_144 Marker104954_150 Marker104954_179 Marker104955_55 Marker104956_112 Marker104958_177 Marker104959_13 Marker104959_48 Marker104959_111 Marker104961_123 Marker104962_14 Marker104962_187 Marker104962_243 Marker104973_12 Marker104973_14 Marker104973_20 Marker104973_79 Marker104973_89 Marker104973_239 Marker104980_12 Marker104980_31 Marker104980_37 Marker104980_69 Marker104980_70 Marker104980_71 Marker104980_107 Marker104980_113 Marker104981_54 Marker104981_57 Marker104981_139 Marker104981_154 Marker104982_196 Marker104982_197 Marker104987_51 Marker104987_59 Marker104987_78 Marker104987_91 Marker104987_102 Marker104987_118 Marker104994_244 Marker104995_69 Marker105003_5 Marker105003_9 Marker105003_88 Marker105003_174 Marker105003_188 Marker105003_238 Marker105003_239 Marker105003_245 Marker105005_30 Marker105005_36 Marker105005_53 Marker105005_87 Marker105005_106 Marker105005_149 Marker105005_173 Marker105005_175 Marker105005_215 Marker105005_218 Marker105005_236 Marker105006_150 Marker105006_210 Marker105010_58 Marker105010_75 Marker105010_172 Marker105010_201 Marker105010_213 Marker105010_215 Marker105010_220 Marker105019_95 Marker105022_216 Marker105022_221 Marker105022_230 Marker105023_159 Marker105024_148 Marker105024_198 Marker105024_219 Marker105024_223 Marker105024_251 Marker105028_214 Marker105028_217 Marker105035_142 Marker105035_147 Marker105035_195 Marker105046_166 Marker105047_27 Marker105047_87 Marker105047_201 Marker105047_231 Marker105052_20 Marker105053_64 Marker105053_100 Marker105053_232 Marker105053_236 Marker105053_246 Marker105057_5 Marker105057_12 Marker105057_17 Marker105057_41 Marker105057_42 Marker105057_45 Marker105057_195 Marker105057_202 Marker105057_216 Marker105057_221 Marker105057_224 Marker105059_29 Marker105059_70 Marker105059_109 Marker105059_168 Marker105059_235 Marker105059_237 Marker105059_251 Marker105062_52 Marker105062_75 Marker105062_97 Marker105068_93 Marker105068_166 Marker105071_168 Marker105071_180 Marker105075_16 Marker105075_48 Marker105075_63 Marker105075_78 Marker105075_158 Marker105075_167 Marker105075_223 Marker105075_224 Marker105081_35 Marker105081_47 Marker105081_48 Marker105081_70 Marker105081_158 Marker105081_245 Marker105085_26 Marker105085_48 Marker105085_92 Marker105085_147 Marker105085_194 Marker105085_201 Marker105085_208 Marker105085_212 Marker105085_224 Marker105090_29 Marker105091_246 Marker105093_38 Marker105093_39 Marker105093_41 Marker105093_45 Marker105093_46 Marker105093_50 Marker105093_65 Marker105093_113 Marker105093_114 Marker105093_146 Marker105093_175 Marker105093_186 Marker105093_194 Marker105093_218 Marker105093_226 Marker105093_233 Marker105095_21 Marker105095_77 Marker105095_196 Marker105097_26 Marker105097_64 Marker105097_150 Marker105100_55 Marker105100_70 Marker105100_118 Marker105102_228 Marker105105_29 Marker105105_46 Marker105105_63 Marker105105_76 Marker105105_109 Marker105105_119 Marker105105_162 Marker105105_180 Marker105105_213 Marker105107_187 Marker105107_193 Marker105111_35 Marker105111_89 Marker105111_92 Marker105111_98 Marker105111_150 Marker105113_12 Marker105113_15 Marker105113_56 Marker105113_77 Marker105113_81 Marker105113_95 Marker105113_110 Marker105113_191 Marker105115_28 Marker105115_49 Marker105115_50 Marker105115_144 Marker105115_145 Marker105121_37 Marker105121_72 Marker105121_93 Marker105121_94 Marker105121_104 Marker105121_118 Marker105121_207 Marker105125_104 Marker105125_147 Marker105125_175 Marker105125_217 Marker105125_247 Marker105128_151 Marker105129_97 Marker105129_107 Marker105131_146 Marker105134_89 Marker105134_183 Marker105139_5 Marker105139_157 Marker105139_178 Marker105143_36 Marker105143_40 Marker105143_41 Marker105143_63 Marker105143_104 Marker105145_30 Marker105145_48 Marker105145_108 Marker105145_121 Marker105145_179 Marker105145_194 Marker105145_217 Marker105146_189 Marker105146_199 Marker105147_198 Marker105147_199 Marker105154_21 Marker105154_59 Marker105154_65 Marker105154_72 Marker105154_102 Marker105154_152 Marker105154_154 Marker105154_221 Marker105154_231 Marker105154_239 Marker105154_245 Marker105163_154 Marker105165_24 Marker105165_43 Marker105165_49 Marker105165_58 Marker105165_120 Marker105165_246 Marker105167_26 Marker105167_209 Marker105167_233 Marker105167_250 Marker105168_30 Marker105168_40 Marker105168_48 Marker105170_11 Marker105170_20 Marker105170_52 Marker105170_53 Marker105170_74 Marker105170_162 Marker105170_178 Marker105170_180 Marker105170_232 Marker105174_205 Marker105175_78 Marker105177_118 Marker105177_148 Marker105177_174 Marker105177_183 Marker105177_197 Marker105177_216 Marker105179_217 Marker105179_230 Marker105180_5 Marker105180_7 Marker105180_15 Marker105180_39 Marker105180_90 Marker105180_101 Marker105180_120 Marker105180_145 Marker105180_146 Marker105180_157 Marker105180_185 Marker105180_194 Marker105180_223 Marker105183_199 Marker105187_159 Marker105187_163 Marker105187_194 Marker105187_195 Marker105187_202 Marker105187_216 Marker105187_241 Marker105208_26 Marker105208_74 Marker105208_75 Marker105209_171 Marker105210_45 Marker105210_105 Marker105210_179 Marker105210_236 Marker105210_237 Marker105212_5 Marker105212_18 Marker105212_46 Marker105212_52 Marker105212_53 Marker105212_60 Marker105212_63 Marker105212_77 Marker105212_84 Marker105212_86 Marker105212_91 Marker105212_94 Marker105212_116 Marker105212_120 Marker105212_167 Marker105212_183 Marker105212_223 Marker105212_241 Marker105212_245 Marker105213_28 Marker105213_68 Marker105213_84 Marker105213_102 Marker105213_106 Marker105213_111 Marker105213_114 Marker105216_4 Marker105216_43 Marker105216_76 Marker105216_81 Marker105216_115 Marker105221_8 Marker105221_55 Marker105221_77 Marker105221_107 Marker105221_119 Marker105221_146 Marker105221_159 Marker105221_201 Marker105221_208 Marker105221_237 Marker105222_147 Marker105222_220 Marker105224_15 Marker105224_46 Marker105224_68 Marker105224_159 Marker105224_197 Marker105224_239 Marker105227_37 Marker105227_58 Marker105227_64 Marker105228_22 Marker105228_167 Marker105228_187 Marker105228_189 Marker105229_92 Marker105230_75 Marker105230_106 Marker105230_113 Marker105230_150 Marker105230_156 Marker105230_170 Marker105230_174 Marker105230_226 Marker105230_239 Marker105230_257 Marker105231_28 Marker105231_60 Marker105231_91 Marker105231_238 Marker105233_76 Marker105233_96 Marker105239_11 Marker105239_34 Marker105247_10 Marker105247_11 Marker105247_31 Marker105247_42 Marker105247_51 Marker105247_76 Marker105247_98 Marker105247_206 Marker105247_211 Marker105247_222 Marker105247_233 Marker105247_248 Marker105261_30 Marker105261_91 Marker105261_110 Marker105261_178 Marker105261_242 Marker105261_254 Marker105265_164 Marker105269_39 Marker105269_103 Marker105269_138 Marker105269_158 Marker105269_162 Marker105271_14 Marker105271_19 Marker105271_157 Marker105271_177 Marker105271_180 Marker105272_31 Marker105272_39 Marker105272_51 Marker105272_68 Marker105272_69 Marker105272_87 Marker105272_91 Marker105272_141 Marker105272_153 Marker105272_158 Marker105272_179 Marker105272_208 Marker105272_210 Marker105272_218 Marker105272_219 Marker105272_223 Marker105272_257 Marker105273_197 Marker105274_35 Marker105275_6 Marker105275_7 Marker105275_13 Marker105275_79 Marker105275_156 Marker105275_224 Marker105275_256 Marker105279_106 Marker105279_121 Marker105279_178 Marker105280_17 Marker105280_19 Marker105280_28 Marker105280_29 Marker105280_45 Marker105280_78 Marker105280_98 Marker105280_109 Marker105280_190 Marker105280_212 Marker105282_101 Marker105284_27 Marker105284_39 Marker105284_50 Marker105284_53 Marker105284_76 Marker105284_78 Marker105284_88 Marker105284_105 Marker105284_168 Marker105284_188 Marker105284_197 Marker105284_202 Marker105284_216 Marker105284_221 Marker105284_238 Marker105284_240 Marker105284_255 Marker105285_4 Marker105285_95 Marker105285_146 Marker105285_239 Marker105290_107 Marker105290_152 Marker105298_214 Marker105307_230 Marker105309_143 Marker105309_179 Marker105309_255 Marker105312_179 Marker105312_180 Marker105312_200 Marker105312_215 Marker105312_232 Marker105312_243 Marker105322_97 Marker105329_44 Marker105330_228 Marker105331_160 Marker105331_175 Marker105331_205 Marker105331_213 Marker105331_238 Marker105333_119 Marker105339_58 Marker105339_73 Marker105339_98 Marker105341_17 Marker105341_21 Marker105341_44 Marker105341_63 Marker105341_187 Marker105344_160 Marker105344_177 Marker105344_200 Marker105346_12 Marker105346_37 Marker105346_51 Marker105346_177 Marker105346_179 Marker105346_252 Marker105355_166 Marker105361_10 Marker105361_116 Marker105361_257 Marker105362_57 Marker105362_58 Marker105362_62 Marker105362_64 Marker105362_236 Marker105362_251 Marker105362_252 Marker105365_140 Marker105367_47 Marker105371_47 Marker105371_57 Marker105371_90 Marker105371_115 Marker105371_118 Marker105386_93 Marker105388_53 Marker105388_142 Marker105388_185 Marker105389_150 Marker105389_210 Marker105389_224 Marker105394_26 Marker105394_87 Marker105394_120 Marker105394_141 Marker105394_150 Marker105394_184 Marker105399_22 Marker105399_86 Marker105399_90 Marker105399_173 Marker105399_183 Marker105399_232 Marker105402_40 Marker105402_64 Marker105406_23 Marker105406_87 Marker105406_150 Marker105406_154 Marker105406_174 Marker105406_216 Marker105406_218 Marker105407_243 Marker105409_16 Marker105409_17 Marker105409_91 Marker105410_14 Marker105410_58 Marker105410_143 Marker105410_185 Marker105410_204 Marker105410_227 Marker105410_228 Marker105410_248 Marker105410_253 Marker105411_21 Marker105411_67 Marker105411_103 Marker105422_171 Marker105422_200 Marker105422_222 Marker105425_8 Marker105425_202 Marker105428_224 Marker105434_48 Marker105434_93 Marker105434_97 Marker105434_107 Marker105434_120 Marker105434_219 Marker105437_176 Marker105437_199 Marker105438_34 Marker105438_36 Marker105438_77 Marker105438_92 Marker105438_97 Marker105438_107 Marker105438_201 Marker105438_223 Marker105438_231 Marker105438_248 Marker105438_249 Marker105441_28 Marker105441_41 Marker105443_8 Marker105443_154 Marker105443_207 Marker105458_200 Marker105458_202 Marker105462_22 Marker105462_91 Marker105463_153 Marker105463_162 Marker105463_190 Marker105463_204 Marker105464_78 Marker105466_35 Marker105466_59 Marker105466_156 Marker105466_187 Marker105466_188 Marker105466_233 Marker105468_47 Marker105468_116 Marker105468_201 Marker105473_215 Marker105483_20 Marker105483_100 Marker105483_112 Marker105489_19 Marker105489_27 Marker105489_73 Marker105489_80 Marker105489_81 Marker105489_93 Marker105489_155 Marker105489_157 Marker105489_159 Marker105489_174 Marker105489_179 Marker105489_183 Marker105489_217 Marker105489_233 Marker105495_258 Marker105502_108 Marker105502_194 Marker105506_43 Marker105507_190 Marker105507_204 Marker105508_5 Marker105509_22 Marker105509_87 Marker105509_118 Marker105509_203 Marker105509_218 Marker105513_45 Marker105513_64 Marker105513_147 Marker105513_187 Marker105513_203 Marker105523_152 Marker105523_218 Marker105523_249 Marker105524_58 Marker105524_152 Marker105524_153 Marker105524_236 Marker105526_20 Marker105527_28 Marker105527_56 Marker105527_73 Marker105527_107 Marker105527_139 Marker105527_218 Marker105527_255 Marker105528_96 Marker105528_97 Marker105528_106 Marker105528_151 Marker105528_162 Marker105531_168 Marker105531_193 Marker105531_238 Marker105531_256 Marker105532_46 Marker105532_50 Marker105532_90 Marker105535_27 Marker105535_55 Marker105535_76 Marker105546_223 Marker105547_221 Marker105549_49 Marker105549_54 Marker105549_60 Marker105549_244 Marker105557_30 Marker105557_193 Marker105560_117 Marker105560_144 Marker105560_147 Marker105560_151 Marker105562_203 Marker105562_217 Marker105570_4 Marker105570_44 Marker105572_5 Marker105572_56 Marker105572_78 Marker105572_93 Marker105572_105 Marker105572_107 Marker105572_141 Marker105572_185 Marker105572_233 Marker105576_25 Marker105577_179 Marker105577_210 Marker105580_116 Marker105594_5 Marker105594_28 Marker105595_60 Marker105595_83 Marker105595_84 Marker105595_91 Marker105595_150 Marker105595_158 Marker105595_168 Marker105596_159 Marker105596_187 Marker105596_209 Marker105596_214 Marker105596_233 Marker105596_234 Marker105599_140 Marker105599_179 Marker105599_240 Marker105603_118 Marker105607_28 Marker105607_59 Marker105607_79 Marker105611_201 Marker105611_207 Marker105611_230 Marker105614_101 Marker105614_118 Marker105614_159 Marker105614_201 Marker105616_36 Marker105616_115 Marker105617_205 Marker105621_165 Marker105621_208 Marker105624_12 Marker105624_42 Marker105624_61 Marker105625_111 Marker105625_177 Marker105628_170 Marker105628_179 Marker105628_200 Marker105628_221 Marker105628_228 Marker105628_255 Marker105630_57 Marker105630_74 Marker105630_85 Marker105630_107 Marker105630_110 Marker105630_141 Marker105630_148 Marker105630_159 Marker105630_212 Marker105630_241 Marker105631_18 Marker105631_33 Marker105631_118 Marker105631_149 Marker105631_194 Marker105631_196 Marker105631_219 Marker105634_39 Marker105634_68 Marker105634_105 Marker105634_151 Marker105634_204 Marker105636_43 Marker105636_92 Marker105638_23 Marker105638_143 Marker105638_164 Marker105639_53 Marker105639_83 Marker105639_84 Marker105639_183 Marker105639_221 Marker105640_158 Marker105641_45 Marker105641_175 Marker105641_186 Marker105643_19 Marker105643_247 Marker105644_68 Marker105644_72 Marker105645_119 Marker105645_229 Marker105647_7 Marker105647_77 Marker105647_183 Marker105647_194 Marker105647_250 Marker105650_31 Marker105650_75 Marker105650_79 Marker105650_80 Marker105650_90 Marker105650_99 Marker105650_112 Marker105652_20 Marker105652_32 Marker105652_59 Marker105652_78 Marker105652_143 Marker105652_147 Marker105652_153 Marker105652_170 Marker105652_171 Marker105652_173 Marker105652_181 Marker105668_7 Marker105668_28 Marker105668_66 Marker105668_100 Marker105668_114 Marker105668_173 Marker105668_254 Marker105669_31 Marker105669_50 Marker105669_98 Marker105669_150 Marker105669_182 Marker105669_218 Marker105669_220 Marker105669_238 Marker105669_242 Marker105674_166 Marker105674_219 Marker105674_220 Marker105674_235 Marker105674_247 Marker105674_250 Marker105677_24 Marker105677_26 Marker105677_87 Marker105677_202 Marker105677_225 Marker105677_232 Marker105677_257 Marker105686_19 Marker105686_78 Marker105696_118 Marker105696_156 Marker105696_234 Marker105698_6 Marker105698_115 Marker105698_163 Marker105698_173 Marker105698_203 Marker105698_256 Marker105699_5 Marker105699_83 Marker105699_88 Marker105708_150 Marker105716_28 Marker105716_34 Marker105716_44 Marker105716_64 Marker105716_144 Marker105716_162 Marker105716_166 Marker105716_237 Marker105716_254 Marker105721_32 Marker105721_69 Marker105721_121 Marker105721_181 Marker105721_187 Marker105725_101 Marker105727_173 Marker105728_59 Marker105728_186 Marker105728_212 Marker105730_31 Marker105737_111 Marker105737_148 Marker105737_205 Marker105741_62 Marker105741_63 Marker105741_106 Marker105741_239 Marker105743_29 Marker105746_28 Marker105746_29 Marker105746_94 Marker105746_106 Marker105746_118 Marker105750_168 Marker105750_186 Marker105750_211 Marker105754_172 Marker105761_14 Marker105761_38 Marker105761_78 Marker105761_96 Marker105761_215 Marker105761_241 Marker105763_24 Marker105763_28 Marker105763_39 Marker105763_47 Marker105763_51 Marker105763_54 Marker105763_69 Marker105763_100 Marker105763_108 Marker105766_162 Marker105772_15 Marker105772_17 Marker105772_34 Marker105772_81 Marker105772_110 Marker105772_162 Marker105772_163 Marker105772_164 Marker105772_178 Marker105772_200 Marker105772_216 Marker105772_225 Marker105772_226 Marker105772_239 Marker105772_246 Marker105776_30 Marker105776_67 Marker105776_197 Marker105776_212 Marker105786_189 Marker105786_200 Marker105788_184 Marker105788_211 Marker105796_75 Marker105796_196 Marker105798_20 Marker105798_257 Marker105801_32 Marker105801_207 Marker105801_231 Marker105807_5 Marker105807_109 Marker105807_174 Marker105811_164 Marker105811_178 Marker105811_249 Marker105823_223 Marker105829_58 Marker105829_75 Marker105829_86 Marker105831_19 Marker105831_252 Marker105834_107 Marker105834_187 Marker105834_232 Marker105835_142 Marker105835_178 Marker105835_179 Marker105835_180 Marker105835_237 Marker105836_169 Marker105844_160 Marker105844_176 Marker105844_177 Marker105844_249 Marker105846_16 Marker105846_147 Marker105846_181 Marker105846_194 Marker105846_246 Marker105848_154 Marker105848_164 Marker105848_165 Marker105848_189 Marker105848_210 Marker105848_212 Marker105848_216 Marker105848_217 Marker105848_221 Marker105848_228 Marker105848_242 Marker105848_244 Marker105849_31 Marker105849_227 Marker105850_155 Marker105850_157 Marker105850_223 Marker105850_236 Marker105850_251 Marker105852_239 Marker105854_66 Marker105854_249 Marker105856_42 Marker105856_48 Marker105856_74 Marker105856_75 Marker105856_88 Marker105856_94 Marker105857_55 Marker105866_66 Marker105866_82 Marker105866_85 Marker105866_117 Marker105866_148 Marker105866_157 Marker105866_180 Marker105866_192 Marker105866_223 Marker105867_13 Marker105867_227 Marker105867_237 Marker105879_165 Marker105879_187 Marker105881_78 Marker105882_19 Marker105882_39 Marker105882_43 Marker105882_44 Marker105882_58 Marker105882_64 Marker105882_72 Marker105882_89 Marker105882_116 Marker105882_139 Marker105882_149 Marker105882_169 Marker105883_115 Marker105883_166 Marker105883_178 Marker105883_199 Marker105883_206 Marker105883_249 Marker105884_170 Marker105884_241 Marker105888_95 Marker105889_198 Marker105894_111 Marker105894_113 Marker105894_217 Marker105894_255 Marker105895_10 Marker105895_12 Marker105895_15 Marker105895_149 Marker105895_174 Marker105895_185 Marker105895_188 Marker105895_222 Marker105897_200 Marker105897_201 Marker105897_232 Marker105908_240 Marker105909_171 Marker105909_212 Marker105910_24 Marker105910_76 Marker105910_219 Marker105910_232 Marker105913_212 Marker105914_48 Marker105914_87 Marker105914_116 Marker105914_117 Marker105914_143 Marker105914_238 Marker105918_35 Marker105918_46 Marker105918_50 Marker105918_71 Marker105918_75 Marker105918_150 Marker105918_206 Marker105918_232 Marker105918_235 Marker105918_243 Marker105919_40 Marker105919_43 Marker105919_247 Marker105920_9 Marker105920_32 Marker105920_174 Marker105920_207 Marker105923_8 Marker105923_106 Marker105925_155 Marker105925_156 Marker105925_236 Marker105927_67 Marker105927_162 Marker105927_194 Marker105927_232 Marker105927_240 Marker105937_169 Marker105937_173 Marker105937_224 Marker105937_230 Marker105937_244 Marker105937_252 Marker105937_253 Marker105938_64 Marker105938_69 Marker105938_100 Marker105938_216 Marker105950_200 Marker105950_223 Marker105951_81 Marker105951_86 Marker105951_163 Marker105958_64 Marker105958_211 Marker105959_149 Marker105959_160 Marker105959_168 Marker105959_170 Marker105959_174 Marker105959_176 Marker105959_218 Marker105959_234 Marker105959_252 Marker105964_14 Marker105964_36 Marker105964_51 Marker105964_75 Marker105964_113 Marker105966_192 Marker105969_91 Marker105969_102 Marker105969_121 Marker105977_156 Marker105977_237 Marker105979_73 Marker105979_114 Marker105979_175 Marker105979_183 Marker105979_185 Marker105979_197 Marker105979_224 Marker105979_256 Marker105980_9 Marker105980_21 Marker105980_160 Marker105980_222 Marker105980_253 Marker105981_171 Marker105981_183 Marker105985_76 Marker105985_77 Marker105985_181 Marker105986_164 Marker105986_168 Marker105986_177 Marker105986_193 Marker105986_211 Marker105987_25 Marker105987_144 Marker105987_209 Marker105987_226 Marker105989_164 Marker105993_187 Marker105993_191 Marker105993_192 Marker105994_50 Marker105994_142 Marker105994_143 Marker105994_173 Marker105994_182 Marker105994_188 Marker106003_147 Marker106003_220 Marker106003_225 Marker106003_232 Marker106004_190 Marker106004_232 Marker106007_17 Marker106011_18 Marker106011_29 Marker106011_50 Marker106011_71 Marker106011_75 Marker106011_99 Marker106011_143 Marker106011_181 Marker106011_217 Marker106011_227 Marker106011_229 Marker106011_238 Marker106014_16 Marker106014_25 Marker106014_32 Marker106014_34 Marker106014_109 Marker106014_114 Marker106014_152 Marker106014_155 Marker106014_178 Marker106014_231 Marker106015_20 Marker106015_31 Marker106015_90 Marker106015_145 Marker106015_153 Marker106015_224 Marker106015_234 Marker106022_11 Marker106022_35 Marker106022_36 Marker106022_37 Marker106022_105 Marker106022_106 Marker106022_109 Marker106022_139 Marker106022_159 Marker106022_185 Marker106022_191 Marker106022_192 Marker106022_194 Marker106022_201 Marker106022_206 Marker106022_211 Marker106022_212 Marker106022_223 Marker106022_224 Marker106023_20 Marker106023_39 Marker106023_111 Marker106023_143 Marker106023_220 Marker106028_48 Marker106028_76 Marker106028_109 Marker106034_7 Marker106034_20 Marker106034_24 Marker106034_31 Marker106034_33 Marker106034_90 Marker106034_97 Marker106034_99 Marker106034_171 Marker106034_235 Marker106034_256 Marker106043_85 Marker106043_96 Marker106043_141 Marker106043_142 Marker106043_152 Marker106043_171 Marker106043_177 Marker106043_178 Marker106043_239 Marker106045_26 Marker106045_35 Marker106045_100 Marker106045_105 Marker106050_161 Marker106050_222 Marker106050_223 Marker106051_96 Marker106051_157 Marker106051_222 Marker106053_24 Marker106053_25 Marker106053_63 Marker106053_64 Marker106053_121 Marker106054_33 Marker106057_61 Marker106057_89 Marker106062_112 Marker106064_87 Marker106072_205 Marker106073_162 Marker106073_214 Marker106073_232 Marker106073_248 Marker106074_42 Marker106074_48 Marker106074_81 Marker106074_87 Marker106074_147 Marker106074_194 Marker106074_201 Marker106074_202 Marker106074_217 Marker106074_219 Marker106074_222 Marker106074_236 Marker106074_240 Marker106074_241 Marker106074_243 Marker106083_17 Marker106083_78 Marker106087_6 Marker106087_23 Marker106087_46 Marker106087_47 Marker106087_48 Marker106087_53 Marker106087_70 Marker106087_75 Marker106087_103 Marker106087_105 Marker106087_146 Marker106087_220 Marker106087_222 Marker106087_251 Marker106090_34 Marker106090_42 Marker106090_73 Marker106090_82 Marker106090_100 Marker106090_224 Marker106091_66 Marker106091_169 Marker106091_189 Marker106091_221 Marker106095_9 Marker106095_57 Marker106095_59 Marker106095_162 Marker106098_90 Marker106108_109 Marker106110_230 Marker106110_240 Marker106114_199 Marker106114_214 Marker106114_231 Marker106114_255 Marker106115_28 Marker106115_30 Marker106122_116 Marker106123_6 Marker106123_7 Marker106123_28 Marker106123_68 Marker106123_84 Marker106125_25 Marker106125_36 Marker106125_108 Marker106125_118 Marker106125_144 Marker106125_148 Marker106125_168 Marker106125_202 Marker106125_216 Marker106127_11 Marker106127_169 Marker106130_3 Marker106130_118 Marker106130_123 Marker106131_63 Marker106131_110 Marker106131_152 Marker106131_174 Marker106131_206 Marker106131_256 Marker106135_67 Marker106138_166 Marker106140_18 Marker106140_81 Marker106140_101 Marker106140_105 Marker106140_172 Marker106140_175 Marker106140_179 Marker106140_219 Marker106140_249 Marker106140_250 Marker106143_217 Marker106145_237 Marker106149_8 Marker106149_21 Marker106149_161 Marker106149_209 Marker106149_224 Marker106150_54 Marker106150_115 Marker106155_16 Marker106155_199 Marker106157_194 Marker106157_255 Marker106159_22 Marker106159_30 Marker106159_39 Marker106159_40 Marker106162_45 Marker106162_89 Marker106162_103 Marker106163_104 Marker106172_31 Marker106172_42 Marker106172_143 Marker106172_160 Marker106172_190 Marker106172_191 Marker106172_205 Marker106179_164 Marker106179_184 Marker106179_206 Marker106184_16 Marker106184_23 Marker106184_44 Marker106184_112 Marker106184_140 Marker106187_9 Marker106187_165 Marker106187_186 Marker106193_71 Marker106193_92 Marker106193_115 Marker106193_225 Marker106195_228 Marker106198_44 Marker106198_62 Marker106198_173 Marker106198_237 Marker106198_258 Marker106202_186 Marker106202_224 Marker106205_114 Marker106211_153 Marker106213_4 Marker106213_32 Marker106213_85 Marker106213_233 Marker106218_96 Marker106224_9 Marker106224_55 Marker106224_56 Marker106224_57 Marker106224_85 Marker106224_89 Marker106224_111 Marker106224_212 Marker106225_29 Marker106225_35 Marker106225_43 Marker106225_46 Marker106225_57 Marker106225_58 Marker106225_101 Marker106225_118 Marker106225_119 Marker106225_159 Marker106225_169 Marker106225_184 Marker106225_211 Marker106225_223 Marker106225_236 Marker106225_241 Marker106225_246 Marker106231_20 Marker106231_96 Marker106231_111 Marker106231_157 Marker106231_201 Marker106231_228 Marker106231_236 Marker106235_113 Marker106239_63 Marker106239_115 Marker106239_213 Marker106241_17 Marker106241_40 Marker106241_118 Marker106248_19 Marker106248_172 Marker106248_212 Marker106253_141 Marker106253_200 Marker106253_239 Marker106259_32 Marker106259_47 Marker106259_78 Marker106259_163 Marker106259_181 Marker106259_199 Marker106259_234 Marker106261_175 Marker106261_201 Marker106262_59 Marker106262_69 Marker106263_50 Marker106263_52 Marker106263_61 Marker106263_81 Marker106263_114 Marker106263_115 Marker106263_140 Marker106263_211 Marker106263_236 Marker106264_69 Marker106264_157 Marker106264_183 Marker106264_256 Marker106266_82 Marker106266_110 Marker106266_211 Marker106267_10 Marker106267_24 Marker106267_58 Marker106267_78 Marker106267_81 Marker106267_226 Marker106268_9 Marker106268_114 Marker106268_142 Marker106268_145 Marker106270_213 Marker106271_119 Marker106271_185 Marker106275_176 Marker106275_181 Marker106275_189 Marker106275_192 Marker106275_247 Marker106278_6 Marker106278_10 Marker106278_55 Marker106278_86 Marker106278_90 Marker106286_177 Marker106289_55 Marker106289_104 Marker106289_148 Marker106289_167 Marker106289_224 Marker106293_67 Marker106293_93 Marker106293_110 Marker106293_150 Marker106293_225 Marker106293_253 Marker106293_257 Marker106296_7 Marker106296_15 Marker106296_81 Marker106296_173 Marker106296_182 Marker106296_202 Marker106296_244 Marker106300_9 Marker106301_102 Marker106301_216 Marker106304_213 Marker106304_225 Marker106305_66 Marker106305_74 Marker106305_234 Marker106316_153 Marker106316_255 Marker106318_20 Marker106318_52 Marker106318_55 Marker106318_61 Marker106318_72 Marker106318_99 Marker106318_107 Marker106319_211 Marker106319_253 Marker106320_21 Marker106320_123 Marker106320_198 Marker106320_257 Marker106321_78 Marker106321_117 Marker106325_43 Marker106325_254 Marker106331_50 Marker106331_94 Marker106331_104 Marker106331_165 Marker106331_215 Marker106331_219 Marker106332_171 Marker106333_12 Marker106333_18 Marker106333_20 Marker106333_40 Marker106333_57 Marker106333_64 Marker106333_100 Marker106333_147 Marker106333_179 Marker106333_193 Marker106333_196 Marker106333_200 Marker106333_220 Marker106333_227 Marker106333_233 Marker106333_239 Marker106333_257 Marker106342_174 Marker106351_142 Marker106352_43 Marker106352_99 Marker106352_140 Marker106357_7 Marker106357_17 Marker106357_18 Marker106357_30 Marker106357_43 Marker106357_56 Marker106357_86 Marker106357_88 Marker106357_117 Marker106357_198 Marker106357_223 Marker106358_66 Marker106362_47 Marker106362_62 Marker106362_70 Marker106362_89 Marker106366_7 Marker106366_40 Marker106366_68 Marker106366_72 Marker106366_91 Marker106366_117 Marker106371_56 Marker106371_65 Marker106371_250 Marker106372_152 Marker106372_174 Marker106372_200 Marker106377_77 Marker106387_34 Marker106387_170 Marker106387_172 Marker106390_142 Marker106390_145 Marker106390_172 Marker106390_173 Marker106390_188 Marker106390_189 Marker106390_211 Marker106390_252 Marker106392_159 Marker106393_107 Marker106393_240 Marker106398_26 Marker106400_196 Marker106406_88 Marker106408_17 Marker106408_25 Marker106408_30 Marker106408_44 Marker106408_73 Marker106408_96 Marker106408_114 Marker106412_165 Marker106418_16 Marker106418_70 Marker106418_116 Marker106418_119 Marker106418_169 Marker106418_214 Marker106418_216 Marker106419_43 Marker106419_44 Marker106419_71 Marker106419_91 Marker106419_110 Marker106419_157 Marker106419_163 Marker106419_206 Marker106419_212 Marker106419_216 Marker106419_233 Marker106423_209 Marker106428_208 Marker106428_223 Marker106430_220 Marker106432_74 Marker106432_106 Marker106432_162 Marker106432_235 Marker106432_247 Marker106433_45 Marker106433_49 Marker106433_155 Marker106435_48 Marker106435_51 Marker106439_39 Marker106439_55 Marker106439_77 Marker106439_243 Marker106446_9 Marker106446_10 Marker106448_18 Marker106448_65 Marker106448_96 Marker106451_68 Marker106451_168 Marker106453_49 Marker106454_239 Marker106455_29 Marker106455_209 Marker106462_28 Marker106462_183 Marker106462_223 Marker106462_251 Marker106464_72 Marker106464_78 Marker106464_83 Marker106464_95 Marker106464_165 Marker106464_204 Marker106464_205 Marker106464_213 Marker106464_229 Marker106469_11 Marker106469_52 Marker106469_96 Marker106469_97 Marker106472_24 Marker106472_182 Marker106473_197 Marker106478_78 Marker106478_101 Marker106481_141 Marker106481_148 Marker106481_177 Marker106481_189 Marker106482_43 Marker106482_49 Marker106482_54 Marker106482_101 Marker106482_142 Marker106482_181 Marker106482_205 Marker106482_233 Marker106482_248 Marker106482_249 Marker106482_250 Marker106486_22 Marker106486_45 Marker106487_217 Marker106487_232 Marker106487_235 Marker106489_15 Marker106493_23 Marker106493_242 Marker106497_34 Marker106497_51 Marker106499_19 Marker106499_21 Marker106499_54 Marker106499_68 Marker106499_95 Marker106504_22 Marker106504_36 Marker106504_122 Marker106504_155 Marker106504_161 Marker106504_164 Marker106504_172 Marker106504_205 Marker106504_210 Marker106504_248 Marker106509_146 Marker106510_254 Marker106513_30 Marker106513_66 Marker106513_84 Marker106513_86 Marker106513_108 Marker106513_146 Marker106513_171 Marker106513_174 Marker106513_175 Marker106513_177 Marker106513_186 Marker106514_67 Marker106514_104 Marker106514_121 Marker106514_145 Marker106514_147 Marker106514_210 Marker106514_257 Marker106524_3 Marker106524_11 Marker106524_24 Marker106524_41 Marker106530_218 Marker106531_84 Marker106534_15 Marker106534_68 Marker106534_77 Marker106534_82 Marker106534_87 Marker106534_174 Marker106534_211 Marker106534_212 Marker106534_223 Marker106534_239 Marker106535_111 Marker106535_187 Marker106535_210 Marker106535_217 Marker106543_37 Marker106543_43 Marker106543_85 Marker106543_183 Marker106548_9 Marker106548_57 Marker106548_146 Marker106548_165 Marker106548_173 Marker106548_250 Marker106558_199 Marker106558_200 Marker106561_17 Marker106561_168 Marker106561_197 Marker106561_256 Marker106569_15 Marker106570_4 Marker106570_16 Marker106570_30 Marker106570_48 Marker106570_94 Marker106570_116 Marker106570_144 Marker106570_152 Marker106570_156 Marker106570_162 Marker106570_175 Marker106570_196 Marker106570_245 Marker106570_248 Marker106570_254 Marker106571_14 Marker106571_22 Marker106571_67 Marker106571_94 Marker106571_98 Marker106571_115 Marker106571_121 Marker106571_247 Marker106571_253 Marker106574_43 Marker106574_150 Marker106574_155 Marker106574_216 Marker106576_85 Marker106576_103 Marker106576_206 Marker106584_230 Marker106587_72 Marker106592_201 Marker106592_205 Marker106592_245 Marker106593_66 Marker106593_100 Marker106599_66 Marker106599_110 Marker106600_5 Marker106600_72 Marker106602_167 Marker106602_243 Marker106603_21 Marker106603_61 Marker106603_82 Marker106603_161 Marker106603_207 Marker106603_211 Marker106606_19 Marker106606_154 Marker106606_239 Marker106619_162 Marker106619_166 Marker106619_168 Marker106619_172 Marker106619_193 Marker106619_196 Marker106619_205 Marker106619_206 Marker106619_207 Marker106619_250 Marker106620_38 Marker106620_100 Marker106620_123 Marker106620_176 Marker106620_212 Marker106621_41 Marker106629_49 Marker106629_94 Marker106629_95 Marker106629_107 Marker106629_109 Marker106632_57 Marker106632_113 Marker106632_162 Marker106632_211 Marker106632_215 Marker106633_60 Marker106633_197 Marker106633_221 Marker106635_18 Marker106635_80 Marker106635_92 Marker106635_162 Marker106635_189 Marker106636_50 Marker106636_219 Marker106637_17 Marker106637_36 Marker106637_87 Marker106637_140 Marker106637_169 Marker106637_236 Marker106638_57 Marker106638_241 Marker106640_201 Marker106641_59 Marker106641_69 Marker106641_91 Marker106641_101 Marker106641_111 Marker106641_112 Marker106641_117 Marker106641_152 Marker106641_228 Marker106641_231 Marker106645_6 Marker106645_17 Marker106645_30 Marker106645_52 Marker106645_53 Marker106645_80 Marker106645_87 Marker106645_90 Marker106645_116 Marker106645_154 Marker106645_193 Marker106645_196 Marker106645_199 Marker106645_227 Marker106647_39 Marker106647_41 Marker106647_57 Marker106647_85 Marker106647_96 Marker106647_103 Marker106647_113 Marker106652_63 Marker106652_69 Marker106652_148 Marker106652_257 Marker106653_9 Marker106653_45 Marker106653_102 Marker106653_214 Marker106654_76 Marker106654_120 Marker106655_14 Marker106655_15 Marker106655_16 Marker106655_24 Marker106655_25 Marker106655_46 Marker106655_49 Marker106655_54 Marker106655_71 Marker106655_72 Marker106655_74 Marker106655_79 Marker106655_85 Marker106655_87 Marker106655_88 Marker106655_90 Marker106655_107 Marker106655_115 Marker106655_185 Marker106655_205 Marker106655_225 Marker106655_226 Marker106655_239 Marker106655_242 Marker106655_246 Marker106656_88 Marker106656_176 Marker106656_224 Marker106663_17 Marker106663_23 Marker106663_35 Marker106663_36 Marker106663_37 Marker106663_57 Marker106663_99 Marker106663_118 Marker106663_119 Marker106663_148 Marker106663_173 Marker106663_174 Marker106663_198 Marker106663_222 Marker106663_233 Marker106668_103 Marker106674_148 Marker106674_199 Marker106674_244 Marker106679_183 Marker106686_14 Marker106686_113 Marker106689_108 Marker106692_80 Marker106692_208 Marker106697_12 Marker106697_14 Marker106697_43 Marker106697_48 Marker106697_95 Marker106697_96 Marker106697_115 Marker106697_141 Marker106697_171 Marker106697_219 Marker106700_41 Marker106700_203 Marker106705_51 Marker106705_96 Marker106705_102 Marker106705_110 Marker106705_194 Marker106705_245 Marker106709_157 Marker106709_226 Marker106709_248 Marker106714_20 Marker106714_41 Marker106714_57 Marker106714_106 Marker106717_45 Marker106717_47 Marker106717_202 Marker106719_18 Marker106719_252 Marker106720_45 Marker106720_74 Marker106726_243 Marker106736_59 Marker106736_114 Marker106740_163 Marker106740_186 Marker106748_63 Marker106748_68 Marker106748_69 Marker106748_116 Marker106748_158 Marker106748_164 Marker106748_174 Marker106748_187 Marker106748_205 Marker106748_211 Marker106748_220 Marker106748_233 Marker106748_242 Marker106748_249 Marker106750_71 Marker106750_72 Marker106750_182 Marker106750_198 Marker106754_181 Marker106754_243 Marker106763_110 Marker106763_167 Marker106763_248 Marker106766_11 Marker106766_13 Marker106766_47 Marker106766_58 Marker106766_61 Marker106766_119 Marker106766_148 Marker106766_158 Marker106773_145 Marker106773_158 Marker106773_173 Marker106773_221 Marker106773_229 Marker106773_231 Marker106773_238 Marker106773_242 Marker106773_245 Marker106774_104 Marker106774_147 Marker106774_161 Marker106774_203 Marker106776_37 Marker106776_54 Marker106776_68 Marker106776_90 Marker106776_106 Marker106776_121 Marker106776_142 Marker106776_153 Marker106776_161 Marker106776_178 Marker106776_187 Marker106776_211 Marker106776_213 Marker106776_238 Marker106777_152 Marker106777_159 Marker106778_56 Marker106778_79 Marker106778_160 Marker106778_167 Marker106778_171 Marker106778_254 Marker106787_6 Marker106787_27 Marker106787_51 Marker106787_73 Marker106787_166 Marker106787_202 Marker106791_178 Marker106791_215 Marker106801_10 Marker106801_146 Marker106801_181 Marker106801_205 Marker106801_239 Marker106802_12 Marker106802_61 Marker106802_147 Marker106802_203 Marker106802_217 Marker106802_218 Marker106802_249 Marker106806_224 Marker106809_7 Marker106809_184 Marker106809_186 Marker106812_146 Marker106812_148 Marker106812_215 Marker106813_21 Marker106813_68 Marker106813_87 Marker106813_167 Marker106814_5 Marker106814_21 Marker106814_52 Marker106814_56 Marker106814_58 Marker106814_74 Marker106826_54 Marker106826_114 Marker106826_221 Marker106827_35 Marker106827_185 Marker106835_78 Marker106835_240 Marker106837_185 Marker106837_188 Marker106846_33 Marker106847_207 Marker106852_41 Marker106852_55 Marker106852_231 Marker106854_226 Marker106855_172 Marker106855_204 Marker106856_36 Marker106856_49 Marker106858_53 Marker106860_194 Marker106860_221 Marker106860_248 Marker106864_222 Marker106869_15 Marker106869_24 Marker106869_40 Marker106869_42 Marker106869_59 Marker106869_71 Marker106869_78 Marker106869_102 Marker106869_107 Marker106869_119 Marker106869_151 Marker106869_164 Marker106869_167 Marker106869_221 Marker106869_239 Marker106870_36 Marker106870_46 Marker106870_210 Marker106872_23 Marker106872_55 Marker106872_70 Marker106872_82 Marker106872_103 Marker106872_109 Marker106872_184 Marker106872_221 Marker106872_254 Marker106872_257 Marker106876_208 Marker106878_19 Marker106878_91 Marker106878_98 Marker106878_107 Marker106878_221 Marker106878_226 Marker106878_239 Marker106880_8 Marker106880_65 Marker106880_78 Marker106880_142 Marker106880_173 Marker106880_180 Marker106880_229 Marker106880_230 Marker106884_214 Marker106887_8 Marker106887_168 Marker106887_234 Marker106891_6 Marker106891_35 Marker106891_47 Marker106891_48 Marker106891_90 Marker106891_107 Marker106891_162 Marker106891_187 Marker106896_234 Marker106898_16 Marker106898_83 Marker106898_155 Marker106898_173 Marker106898_242 Marker106903_20 Marker106903_46 Marker106903_57 Marker106903_63 Marker106903_81 Marker106903_86 Marker106903_102 Marker106903_143 Marker106903_253 Marker106909_44 Marker106909_97 Marker106909_101 Marker106914_162 Marker106919_4 Marker106919_16 Marker106919_147 Marker106919_167 Marker106919_183 Marker106919_245 Marker106922_37 Marker106922_119 Marker106927_168 Marker106927_198 Marker106928_5 Marker106934_21 Marker106934_45 Marker106934_108 Marker106934_171 Marker106934_172 Marker106934_200 Marker106941_38 Marker106941_54 Marker106941_55 Marker106941_95 Marker106941_108 Marker106941_212 Marker106949_181 Marker106949_255 Marker106950_96 Marker106950_114 Marker106950_183 Marker106951_38 Marker106951_66 Marker106951_201 Marker106952_47 Marker106952_83 Marker106952_118 Marker106952_146 Marker106952_191 Marker106952_221 Marker106952_227 Marker106952_234 Marker106953_22 Marker106953_23 Marker106953_31 Marker106953_116 Marker106953_166 Marker106953_167 Marker106953_174 Marker106953_183 Marker106953_199 Marker106953_200 Marker106954_6 Marker106954_250 Marker106955_7 Marker106955_15 Marker106955_64 Marker106956_56 Marker106956_105 Marker106957_7 Marker106957_28 Marker106957_71 Marker106957_72 Marker106957_103 Marker106957_105 Marker106958_7 Marker106958_54 Marker106958_76 Marker106958_81 Marker106958_106 Marker106958_165 Marker106958_171 Marker106958_176 Marker106958_226 Marker106958_245 Marker106958_256 Marker106959_47 Marker106959_115 Marker106959_121 Marker106963_43 Marker106963_51 Marker106963_53 Marker106963_90 Marker106963_111 Marker106963_149 Marker106964_108 Marker106964_233 Marker106966_251 Marker106971_141 Marker106971_144 Marker106971_179 Marker106971_181 Marker106971_186 Marker106971_224 Marker106973_52 Marker106973_64 Marker106973_228 Marker106973_239 Marker106973_240 Marker106974_26 Marker106974_113 Marker106979_13 Marker106981_157 Marker106981_196 Marker106982_172 Marker106982_182 Marker106982_183 Marker106982_200 Marker106982_209 Marker106982_222 Marker106982_224 Marker106982_240 Marker106984_159 Marker106986_60 Marker106987_52 Marker106987_121 Marker106995_236 Marker106996_193 Marker106998_43 Marker106998_111 Marker106998_149 Marker107000_230 Marker107000_252 Marker107003_202 Marker107009_151 Marker107009_186 Marker107009_191 Marker107009_204 Marker107009_210 Marker107009_220 Marker107009_249 Marker107012_6 Marker107012_37 Marker107012_55 Marker107012_85 Marker107012_146 Marker107012_185 Marker107012_258 Marker107013_237 Marker107016_50 Marker107016_97 Marker107016_106 Marker107017_244 Marker107019_9 Marker107019_29 Marker107019_30 Marker107019_33 Marker107019_69 Marker107019_72 Marker107019_78 Marker107019_85 Marker107019_149 Marker107019_154 Marker107019_194 Marker107019_239 Marker107019_251 Marker107021_7 Marker107021_238 Marker107026_79 Marker107026_146 Marker107026_201 Marker107032_111 Marker107034_140 Marker107034_169 Marker107035_59 Marker107035_121 Marker107035_151 Marker107035_176 Marker107035_177 Marker107035_191 Marker107035_192 Marker107035_200 Marker107035_229 Marker107035_246 Marker107035_250 Marker107037_79 Marker107037_104 Marker107039_16 Marker107039_21 Marker107039_159 Marker107039_163 Marker107041_54 Marker107041_81 Marker107041_90 Marker107045_35 Marker107046_104 Marker107046_152 Marker107046_180 Marker107046_235 Marker107051_156 Marker107051_217 Marker107053_32 Marker107053_36 Marker107053_57 Marker107053_94 Marker107056_10 Marker107056_37 Marker107056_85 Marker107056_112 Marker107056_145 Marker107056_153 Marker107056_155 Marker107056_174 Marker107056_258 Marker107057_205 Marker107057_211 Marker107057_233 Marker107060_150 Marker107060_160 Marker107060_161 Marker107060_207 Marker107063_203 Marker107064_225 Marker107064_253 Marker107067_151 Marker107067_224 Marker107069_10 Marker107069_79 Marker107069_81 Marker107069_104 Marker107069_108 Marker107069_230 Marker107069_256 Marker107071_13 Marker107071_28 Marker107071_225 Marker107073_6 Marker107073_22 Marker107073_107 Marker107073_111 Marker107073_122 Marker107078_255 Marker107081_105 Marker107081_141 Marker107081_177 Marker107085_187 Marker107085_247 Marker107086_69 Marker107086_150 Marker107086_184 Marker107086_242 Marker107086_243 Marker107086_257 Marker107094_35 Marker107094_51 Marker107094_55 Marker107095_151 Marker107095_169 Marker107095_177 Marker107095_217 Marker107095_218 Marker107095_222 Marker107096_6 Marker107096_20 Marker107096_37 Marker107096_42 Marker107096_43 Marker107096_55 Marker107096_58 Marker107096_102 Marker107096_111 Marker107096_120 Marker107096_190 Marker107096_228 Marker107099_14 Marker107099_15 Marker107099_48 Marker107099_80 Marker107099_83 Marker107099_86 Marker107101_9 Marker107101_150 Marker107101_234 Marker107101_238 Marker107102_3 Marker107102_197 Marker107107_36 Marker107107_236 Marker107107_257 Marker107108_45 Marker107111_15 Marker107111_94 Marker107111_102 Marker107111_103 Marker107113_50 Marker107120_39 Marker107122_37 Marker107122_59 Marker107122_66 Marker107122_89 Marker107122_101 Marker107124_77 Marker107124_111 Marker107124_225 Marker107124_247 Marker107126_204 Marker107127_21 Marker107127_31 Marker107127_37 Marker107127_58 Marker107127_62 Marker107127_68 Marker107127_137 Marker107127_142 Marker107127_151 Marker107127_169 Marker107127_177 Marker107127_185 Marker107127_201 Marker107127_202 Marker107127_212 Marker107127_218 Marker107127_252 Marker107127_255 Marker107128_29 Marker107128_35 Marker107128_61 Marker107128_75 Marker107128_112 Marker107128_143 Marker107128_200 Marker107128_209 Marker107128_214 Marker107128_219 Marker107130_57 Marker107130_74 Marker107130_76 Marker107130_98 Marker107130_116 Marker107130_163 Marker107130_192 Marker107130_213 Marker107130_215 Marker107130_216 Marker107135_31 Marker107135_37 Marker107135_54 Marker107135_71 Marker107135_90 Marker107135_93 Marker107135_95 Marker107135_100 Marker107135_144 Marker107135_217 Marker107135_232 Marker107136_200 Marker107137_25 Marker107137_32 Marker107137_82 Marker107137_140 Marker107137_213 Marker107143_179 Marker107143_194 Marker107143_230 Marker107143_255 Marker107146_65 Marker107146_119 Marker107146_122 Marker107146_149 Marker107146_165 Marker107146_176 Marker107146_252 Marker107148_85 Marker107148_120 Marker107148_213 Marker107148_229 Marker107150_244 Marker107155_166 Marker107155_178 Marker107155_220 Marker107161_95 Marker107167_202 Marker107167_221 Marker107167_256 Marker107168_79 Marker107168_147 Marker107168_157 Marker107168_239 Marker107170_12 Marker107170_17 Marker107170_207 Marker107176_113 Marker107176_119 Marker107176_150 Marker107176_154 Marker107176_191 Marker107176_199 Marker107176_222 Marker107176_239 Marker107176_254 Marker107180_7 Marker107180_9 Marker107180_91 Marker107180_240 Marker107180_252 Marker107184_233 Marker107184_234 Marker107186_13 Marker107186_257 Marker107187_100 Marker107187_169 Marker107187_177 Marker107187_196 Marker107187_216 Marker107188_4 Marker107188_14 Marker107188_67 Marker107188_116 Marker107189_38 Marker107189_64 Marker107189_116 Marker107195_244 Marker107202_227 Marker107202_240 Marker107202_245 Marker107204_14 Marker107204_106 Marker107204_111 Marker107206_47 Marker107206_56 Marker107206_64 Marker107206_88 Marker107206_138 Marker107206_159 Marker107210_165 Marker107210_243 Marker107215_190 Marker107215_198 Marker107215_212 Marker107215_248 Marker107218_47 Marker107218_96 Marker107218_163 Marker107218_192 Marker107218_220 Marker107220_19 Marker107220_38 Marker107220_72 Marker107220_78 Marker107220_171 Marker107220_221 Marker107229_54 Marker107229_57 Marker107229_157 Marker107229_168 Marker107229_227 Marker107239_172 Marker107239_175 Marker107244_50 Marker107244_242 Marker107244_249 Marker107244_251 Marker107251_137 Marker107251_182 Marker107260_7 Marker107260_32 Marker107260_98 Marker107260_152 Marker107268_4 Marker107268_55 Marker107268_77 Marker107268_95 Marker107274_52 Marker107278_3 Marker107278_12 Marker107278_52 Marker107278_177 Marker107278_206 Marker107278_207 Marker107278_210 Marker107278_211 Marker107278_216 Marker107278_217 Marker107278_239 Marker107278_241 Marker107280_166 Marker107280_209 Marker107281_12 Marker107281_46 Marker107281_59 Marker107281_96 Marker107281_117 Marker107281_142 Marker107281_158 Marker107281_162 Marker107281_197 Marker107281_233 Marker107281_238 Marker107281_240 Marker107281_245 Marker107281_250 Marker107283_4 Marker107283_19 Marker107283_36 Marker107283_87 Marker107285_9 Marker107285_110 Marker107285_181 Marker107292_33 Marker107292_89 Marker107292_204 Marker107301_17 Marker107301_113 Marker107301_179 Marker107302_27 Marker107302_64 Marker107302_76 Marker107302_77 Marker107302_90 Marker107302_116 Marker107302_139 Marker107302_197 Marker107302_219 Marker107302_241 Marker107307_36 Marker107307_147 Marker107308_86 Marker107308_95 Marker107308_101 Marker107308_169 Marker107308_207 Marker107311_66 Marker107311_179 Marker107312_157 Marker107312_206 Marker107312_233 Marker107314_57 Marker107318_12 Marker107324_10 Marker107324_53 Marker107324_62 Marker107324_68 Marker107324_74 Marker107324_79 Marker107324_94 Marker107324_122 Marker107324_153 Marker107324_177 Marker107324_237 Marker107329_141 Marker107329_171 Marker107331_184 Marker107331_229 Marker107332_146 Marker107332_163 Marker107332_170 Marker107332_180 Marker107332_200 Marker107333_24 Marker107333_40 Marker107333_72 Marker107334_154 Marker107334_244 Marker107340_13 Marker107340_57 Marker107340_98 Marker107340_116 Marker107340_181 Marker107340_188 Marker107340_211 Marker107340_238 Marker107340_242 Marker107340_249 Marker107345_111 Marker107345_152 Marker107345_207 Marker107345_213 Marker107345_239 Marker107346_77 Marker107346_100 Marker107346_157 Marker107346_159 Marker107346_160 Marker107346_223 Marker107347_92 Marker107347_108 Marker107347_166 Marker107347_207 Marker107347_214 Marker107347_220 Marker107347_238 Marker107347_244 Marker107349_36 Marker107349_47 Marker107349_56 Marker107349_78 Marker107349_91 Marker107349_213 Marker107349_214 Marker107349_231 Marker107353_164 Marker107353_255 Marker107360_162 Marker107360_175 Marker107360_218 Marker107360_232 Marker107363_5 Marker107363_18 Marker107363_22 Marker107363_34 Marker107363_36 Marker107363_51 Marker107363_55 Marker107363_56 Marker107363_59 Marker107363_69 Marker107363_83 Marker107363_164 Marker107363_169 Marker107363_193 Marker107363_232 Marker107366_73 Marker107367_8 Marker107367_36 Marker107367_43 Marker107367_47 Marker107367_59 Marker107367_60 Marker107367_65 Marker107367_70 Marker107367_74 Marker107367_104 Marker107367_110 Marker107367_117 Marker107367_147 Marker107367_241 Marker107367_251 Marker107371_42 Marker107371_80 Marker107371_90 Marker107371_142 Marker107371_167 Marker107371_180 Marker107371_193 Marker107371_194 Marker107371_202 Marker107371_225 Marker107371_226 Marker107371_228 Marker107375_70 Marker107375_222 Marker107375_235 Marker107376_166 Marker107376_213 Marker107383_12 Marker107383_19 Marker107383_39 Marker107383_40 Marker107383_41 Marker107383_61 Marker107383_179 Marker107383_197 Marker107383_203 Marker107383_226 Marker107383_235 Marker107387_108 Marker107389_12 Marker107396_139 Marker107396_181 Marker107398_6 Marker107398_94 Marker107398_115 Marker107398_153 Marker107398_157 Marker107398_166 Marker107398_171 Marker107398_186 Marker107398_237 Marker107401_24 Marker107404_142 Marker107404_254 Marker107405_109 Marker107405_172 Marker107405_188 Marker107405_238 Marker107406_51 Marker107406_110 Marker107406_143 Marker107406_204 Marker107406_210 Marker107410_4 Marker107410_14 Marker107410_24 Marker107410_28 Marker107410_32 Marker107410_35 Marker107410_36 Marker107410_51 Marker107410_59 Marker107410_74 Marker107410_86 Marker107410_101 Marker107410_175 Marker107410_184 Marker107410_190 Marker107410_196 Marker107410_199 Marker107410_221 Marker107410_223 Marker107410_226 Marker107410_242 Marker107412_50 Marker107412_142 Marker107412_151 Marker107412_223 Marker107412_247 Marker107412_252 Marker107414_40 Marker107414_43 Marker107414_45 Marker107414_48 Marker107414_76 Marker107414_100 Marker107414_109 Marker107414_117 Marker107414_176 Marker107414_196 Marker107414_197 Marker107414_203 Marker107414_204 Marker107414_209 Marker107414_211 Marker107414_214 Marker107414_227 Marker107414_230 Marker107414_231 Marker107414_248 Marker107415_22 Marker107415_170 Marker107415_171 Marker107418_211 Marker107419_36 Marker107423_57 Marker107423_93 Marker107423_105 Marker107423_157 Marker107423_163 Marker107423_189 Marker107423_197 Marker107423_208 Marker107427_34 Marker107427_47 Marker107427_74 Marker107427_118 Marker107427_169 Marker107427_201 Marker107427_217 Marker107427_224 Marker107427_238 Marker107427_241 Marker107427_247 Marker107436_149 Marker107436_170 Marker107436_180 Marker107436_187 Marker107436_242 Marker107439_51 Marker107439_71 Marker107439_98 Marker107439_106 Marker107439_169 Marker107439_174 Marker107439_199 Marker107439_249 Marker107439_250 Marker107439_257 Marker107440_184 Marker107440_247 Marker107442_189 Marker107442_215 Marker107442_226 Marker107442_255 Marker107443_170 Marker107446_47 Marker107446_105 Marker107446_248 Marker107452_53 Marker107452_83 Marker107452_200 Marker107455_39 Marker107455_54 Marker107455_62 Marker107457_60 Marker107459_48 Marker107459_58 Marker107459_112 Marker107459_172 Marker107459_202 Marker107459_204 Marker107459_219 Marker107463_167 Marker107466_5 Marker107466_65 Marker107466_102 Marker107466_206 Marker107466_207 Marker107472_237 Marker107473_77 Marker107473_78 Marker107473_110 Marker107478_31 Marker107478_98 Marker107478_214 Marker107478_229 Marker107478_254 Marker107480_8 Marker107480_18 Marker107480_74 Marker107485_152 Marker107485_171 Marker107485_179 Marker107485_180 Marker107485_202 Marker107485_252 Marker107486_52 Marker107486_68 Marker107486_74 Marker107486_96 Marker107486_141 Marker107486_149 Marker107487_84 Marker107487_219 Marker107499_222 Marker107502_17 Marker107502_36 Marker107502_44 Marker107502_85 Marker107502_91 Marker107502_97 Marker107502_119 Marker107502_121 Marker107503_8 Marker107503_60 Marker107503_184 Marker107508_11 Marker107508_96 Marker107508_97 Marker107508_159 Marker107508_223 Marker107508_256 Marker107519_12 Marker107519_87 Marker107519_101 Marker107519_115 Marker107519_152 Marker107519_171 Marker107519_213 Marker107520_81 Marker107522_51 Marker107522_53 Marker107522_83 Marker107522_88 Marker107522_186 Marker107522_200 Marker107523_251 Marker107530_218 Marker107530_241 Marker107544_179 Marker107544_208 Marker107549_50 Marker107549_102 Marker107549_183 Marker107549_231 Marker107554_108 Marker107555_205 Marker107560_145 Marker107560_165 Marker107562_9 Marker107562_109 Marker107564_70 Marker107564_115 Marker107564_195 Marker107564_211 Marker107567_7 Marker107567_101 Marker107567_143 Marker107567_199 Marker107567_211 Marker107567_223 Marker107569_60 Marker107573_21 Marker107573_29 Marker107573_62 Marker107573_81 Marker107573_96 Marker107573_109 Marker107573_140 Marker107573_171 Marker107573_185 Marker107573_206 Marker107573_212 Marker107573_218 Marker107573_219 Marker107573_220 Marker107573_256 Marker107574_6 Marker107574_33 Marker107574_36 Marker107574_56 Marker107574_94 Marker107574_143 Marker107574_145 Marker107574_162 Marker107574_197 Marker107574_199 Marker107574_220 Marker107574_249 Marker107576_13 Marker107576_73 Marker107576_83 Marker107576_106 Marker107576_163 Marker107576_232 Marker107576_243 Marker107576_257 Marker107580_165 Marker107580_178 Marker107580_192 Marker107580_239 Marker107580_256 Marker107586_22 Marker107598_14 Marker107598_55 Marker107598_95 Marker107598_157 Marker107598_165 Marker107598_205 Marker107598_206 Marker107598_238 Marker107598_239 Marker107598_248 Marker107601_174 Marker107601_189 Marker107601_243 Marker107601_256 Marker107603_42 Marker107603_46 Marker107603_47 Marker107603_48 Marker107603_76 Marker107603_88 Marker107603_141 Marker107603_167 Marker107603_168 Marker107603_179 Marker107603_206 Marker107603_207 Marker107603_232 Marker107603_240 Marker107603_253 Marker107604_3 Marker107604_7 Marker107604_34 Marker107604_57 Marker107604_84 Marker107604_87 Marker107604_101 Marker107604_120 Marker107604_162 Marker107604_171 Marker107604_178 Marker107604_194 Marker107604_201 Marker107604_202 Marker107604_203 Marker107604_208 Marker107604_243 Marker107607_11 Marker107607_22 Marker107607_23 Marker107607_26 Marker107607_32 Marker107607_41 Marker107607_58 Marker107607_59 Marker107607_66 Marker107607_72 Marker107607_77 Marker107607_81 Marker107607_122 Marker107607_144 Marker107607_147 Marker107607_154 Marker107607_158 Marker107607_159 Marker107607_164 Marker107607_199 Marker107607_230 Marker107616_11 Marker107617_25 Marker107617_26 Marker107617_48 Marker107620_148 Marker107620_159 Marker107620_167 Marker107620_182 Marker107620_183 Marker107620_226 Marker107622_150 Marker107622_173 Marker107622_255 Marker107631_63 Marker107631_68 Marker107631_82 Marker107631_107 Marker107631_155 Marker107631_194 Marker107631_208 Marker107641_61 Marker107641_84 Marker107641_239 Marker107642_147 Marker107643_19 Marker107643_36 Marker107643_38 Marker107643_92 Marker107647_155 Marker107647_192 Marker107647_194 Marker107647_203 Marker107651_32 Marker107651_74 Marker107651_84 Marker107651_95 Marker107651_114 Marker107651_155 Marker107651_169 Marker107651_182 Marker107651_196 Marker107655_199 Marker107658_227 Marker107658_230 Marker107671_237 Marker107671_239 Marker107672_77 Marker107673_223 Marker107675_24 Marker107675_47 Marker107675_50 Marker107675_62 Marker107675_81 Marker107675_103 Marker107675_112 Marker107675_113 Marker107675_142 Marker107675_143 Marker107675_157 Marker107675_204 Marker107675_215 Marker107675_221 Marker107675_227 Marker107675_228 Marker107675_233 Marker107675_254 Marker107676_169 Marker107676_178 Marker107676_221 Marker107677_232 Marker107677_234 Marker107677_247 Marker107678_242 Marker107680_139 Marker107680_208 Marker107680_216 Marker107685_108 Marker107685_172 Marker107688_30 Marker107688_37 Marker107688_45 Marker107688_50 Marker107688_53 Marker107688_65 Marker107688_71 Marker107688_83 Marker107688_86 Marker107688_89 Marker107688_95 Marker107688_103 Marker107688_107 Marker107688_138 Marker107688_175 Marker107688_201 Marker107688_214 Marker107692_54 Marker107692_73 Marker107692_91 Marker107692_141 Marker107692_227 Marker107692_229 Marker107695_24 Marker107695_39 Marker107695_47 Marker107695_63 Marker107695_64 Marker107695_65 Marker107695_72 Marker107695_154 Marker107695_164 Marker107695_178 Marker107695_239 Marker107695_251 Marker107697_41 Marker107697_53 Marker107697_96 Marker107697_99 Marker107697_121 Marker107697_190 Marker107697_238 Marker107705_161 Marker107705_174 Marker107705_175 Marker107705_185 Marker107705_250 Marker107708_57 Marker107714_7 Marker107714_40 Marker107714_54 Marker107714_102 Marker107714_107 Marker107714_140 Marker107714_142 Marker107714_159 Marker107714_185 Marker107714_212 Marker107715_7 Marker107715_30 Marker107715_96 Marker107715_112 Marker107715_113 Marker107715_118 Marker107715_160 Marker107715_179 Marker107715_198 Marker107715_199 Marker107716_25 Marker107716_106 Marker107716_118 Marker107725_29 Marker107725_206 Marker107725_207 Marker107725_239 Marker107725_247 Marker107725_249 Marker107727_67 Marker107727_188 Marker107738_106 Marker107738_107 Marker107738_152 Marker107738_244 Marker107738_255 Marker107739_57 Marker107739_65 Marker107739_106 Marker107739_154 Marker107739_164 Marker107739_182 Marker107739_187 Marker107739_195 Marker107739_209 Marker107739_247 Marker107739_255 Marker107740_48 Marker107740_141 Marker107741_54 Marker107741_157 Marker107741_158 Marker107741_185 Marker107750_12 Marker107751_27 Marker107751_41 Marker107751_42 Marker107751_74 Marker107751_102 Marker107751_103 Marker107751_108 Marker107751_109 Marker107751_181 Marker107751_183 Marker107751_203 Marker107751_209 Marker107751_216 Marker107751_227 Marker107751_236 Marker107751_239 Marker107751_256 Marker107756_94 Marker107757_183 Marker107761_44 Marker107761_45 Marker107761_54 Marker107761_113 Marker107761_155 Marker107768_110 Marker107773_107 Marker107777_39 Marker107777_172 Marker107777_175 Marker107777_180 Marker107777_193 Marker107778_28 Marker107778_32 Marker107778_57 Marker107778_69 Marker107778_112 Marker107781_6 Marker107781_12 Marker107781_35 Marker107781_42 Marker107781_120 Marker107783_22 Marker107783_78 Marker107783_190 Marker107783_245 Marker107784_138 Marker107784_159 Marker107784_187 Marker107784_196 Marker107784_209 Marker107790_7 Marker107790_11 Marker107790_35 Marker107790_41 Marker107790_45 Marker107790_48 Marker107790_175 Marker107790_192 Marker107790_193 Marker107790_203 Marker107790_204 Marker107790_220 Marker107790_225 Marker107790_241 Marker107790_253 Marker107791_215 Marker107792_27 Marker107792_85 Marker107792_155 Marker107792_240 Marker107806_19 Marker107806_175 Marker107807_6 Marker107807_17 Marker107807_23 Marker107807_44 Marker107807_46 Marker107807_55 Marker107807_64 Marker107807_66 Marker107807_68 Marker107807_73 Marker107807_85 Marker107807_88 Marker107807_100 Marker107807_107 Marker107807_217 Marker107807_218 Marker107809_191 Marker107814_37 Marker107814_55 Marker107814_172 Marker107814_209 Marker107814_229 Marker107815_166 Marker107816_27 Marker107816_75 Marker107816_185 Marker107816_215 Marker107819_175 Marker107819_203 Marker107819_206 Marker107819_213 Marker107829_42 Marker107829_213 Marker107829_222 Marker107830_7 Marker107830_39 Marker107830_80 Marker107830_81 Marker107830_89 Marker107830_145 Marker107830_152 Marker107834_47 Marker107834_55 Marker107837_221 Marker107837_223 Marker107839_165 Marker107842_106 Marker107842_183 Marker107847_7 Marker107847_37 Marker107847_45 Marker107847_68 Marker107847_89 Marker107847_110 Marker107847_118 Marker107847_141 Marker107847_146 Marker107847_213 Marker107847_220 Marker107847_222 Marker107847_229 Marker107847_252 Marker107853_103 Marker107853_104 Marker107853_143 Marker107853_161 Marker107853_216 Marker107853_226 Marker107853_237 Marker107861_81 Marker107861_240 Marker107865_174 Marker107865_242 Marker107868_9 Marker107868_49 Marker107870_20 Marker107870_28 Marker107870_31 Marker107870_51 Marker107870_85 Marker107870_144 Marker107870_185 Marker107870_194 Marker107870_246 Marker107873_27 Marker107873_28 Marker107882_11 Marker107882_58 Marker107882_62 Marker107882_74 Marker107882_77 Marker107882_98 Marker107884_155 Marker107884_184 Marker107884_197 Marker107884_198 Marker107884_233 Marker107886_22 Marker107886_47 Marker107886_75 Marker107886_142 Marker107886_184 Marker107886_216 Marker107886_219 Marker107894_19 Marker107894_109 Marker107894_149 Marker107894_165 Marker107894_168 Marker107894_171 Marker107895_40 Marker107895_246 Marker107896_10 Marker107896_37 Marker107896_44 Marker107896_51 Marker107896_59 Marker107896_67 Marker107896_68 Marker107896_74 Marker107896_80 Marker107896_115 Marker107896_121 Marker107896_157 Marker107896_161 Marker107896_187 Marker107896_199 Marker107896_206 Marker107896_221 Marker107896_234 Marker107896_235 Marker107896_241 Marker107896_250 Marker107896_251 Marker107901_40 Marker107901_41 Marker107901_112 Marker107901_119 Marker107901_122 Marker107901_147 Marker107901_173 Marker107901_200 Marker107901_202 Marker107901_220 Marker107901_230 Marker107907_23 Marker107907_34 Marker107907_103 Marker107907_158 Marker107907_202 Marker107907_222 Marker107907_250 Marker107909_32 Marker107909_38 Marker107909_71 Marker107909_156 Marker107909_176 Marker107909_240 Marker107909_241 Marker107923_37 Marker107923_55 Marker107923_72 Marker107923_192 Marker107923_207 Marker107923_222 Marker107923_232 Marker107923_242 Marker107923_248 Marker107929_33 Marker107929_40 Marker107929_54 Marker107929_181 Marker107930_16 Marker107930_44 Marker107930_83 Marker107930_112 Marker107930_149 Marker107930_164 Marker107930_171 Marker107930_183 Marker107930_196 Marker107930_210 Marker107930_211 Marker107930_214 Marker107930_230 Marker107930_238 Marker107934_13 Marker107934_72 Marker107934_83 Marker107934_85 Marker107934_239 Marker107934_254 Marker107944_68 Marker107945_38 Marker107945_42 Marker107945_84 Marker107946_88 Marker107946_151 Marker107946_251 Marker107947_5 Marker107947_8 Marker107947_12 Marker107947_15 Marker107947_17 Marker107947_40 Marker107947_52 Marker107947_86 Marker107947_103 Marker107947_110 Marker107947_118 Marker107947_140 Marker107947_142 Marker107947_172 Marker107947_180 Marker107947_186 Marker107947_212 Marker107947_213 Marker107947_244 Marker107949_40 Marker107949_189 Marker107951_187 Marker107951_214 Marker107951_243 Marker107953_169 Marker107953_250 Marker107954_21 Marker107954_60 Marker107954_110 Marker107954_212 Marker107954_231 Marker107958_113 Marker107958_182 Marker107958_218 Marker107960_240 Marker107961_194 Marker107963_19 Marker107963_21 Marker107963_26 Marker107963_51 Marker107963_63 Marker107963_84 Marker107963_85 Marker107963_96 Marker107963_97 Marker107963_109 Marker107963_169 Marker107963_195 Marker107963_232 Marker107966_49 Marker107966_85 Marker107969_5 Marker107969_193 Marker107972_104 Marker107972_108 Marker107972_238 Marker107974_177 Marker107974_255 Marker107977_17 Marker107977_122 Marker107977_174 Marker107977_238 Marker107977_241 Marker107980_22 Marker107980_39 Marker107980_83 Marker107982_97 Marker107982_184 Marker107982_213 Marker107992_96 Marker107992_108 Marker107992_173 Marker107992_233 Marker107992_236 Marker107992_246 Marker107992_257 Marker107998_31 Marker107998_83 Marker108002_179 Marker108006_228 Marker108009_3 Marker108009_20 Marker108009_74 Marker108009_164 Marker108009_232 Marker108018_154 Marker108018_176 Marker108018_216 Marker108018_220 Marker108018_254 Marker108019_207 Marker108019_210 Marker108021_180 Marker108023_20 Marker108027_5 Marker108027_37 Marker108027_43 Marker108027_48 Marker108027_75 Marker108027_86 Marker108027_143 Marker108027_203 Marker108028_181 Marker108028_228 Marker108032_46 Marker108032_165 Marker108032_243 Marker108037_5 Marker108037_10 Marker108037_15 Marker108037_34 Marker108037_94 Marker108037_181 Marker108037_190 Marker108037_214 Marker108037_239 Marker108037_256 Marker108045_145 Marker108045_149 Marker108045_176 Marker108045_182 Marker108045_183 Marker108045_191 Marker108045_212 Marker108046_45 Marker108046_157 Marker108046_171 Marker108049_92 Marker108053_164 Marker108064_39 Marker108072_55 Marker108072_61 Marker108072_77 Marker108072_93 Marker108072_97 Marker108072_101 Marker108072_156 Marker108072_172 Marker108072_175 Marker108072_186 Marker108072_203 Marker108072_210 Marker108072_219 Marker108072_241 Marker108072_244 Marker108072_245 Marker108073_36 Marker108073_39 Marker108073_235 Marker108077_28 Marker108077_76 Marker108077_96 Marker108077_116 Marker108078_31 Marker108078_45 Marker108078_59 Marker108078_148 Marker108078_151 Marker108078_183 Marker108078_205 Marker108078_206 Marker108078_254 Marker108079_161 Marker108079_235 Marker108080_171 Marker108080_173 Marker108080_175 Marker108080_191 Marker108080_209 Marker108081_206 Marker108092_11 Marker108092_75 Marker108092_85 Marker108096_16 Marker108096_160 Marker108096_172 Marker108096_243 Marker108097_225 Marker108101_3 Marker108101_103 Marker108101_217 Marker108105_83 Marker108105_97 Marker108105_116 Marker108105_144 Marker108105_148 Marker108105_167 Marker108105_196 Marker108105_211 Marker108105_253 Marker108107_3 Marker108107_21 Marker108107_32 Marker108107_50 Marker108107_74 Marker108107_86 Marker108107_112 Marker108108_172 Marker108111_153 Marker108115_6 Marker108115_19 Marker108115_27 Marker108115_28 Marker108115_45 Marker108115_61 Marker108115_81 Marker108115_91 Marker108115_92 Marker108122_31 Marker108122_59 Marker108122_81 Marker108122_99 Marker108123_48 Marker108123_89 Marker108123_105 Marker108123_116 Marker108123_140 Marker108123_174 Marker108129_36 Marker108129_87 Marker108130_173 Marker108130_231 Marker108130_236 Marker108130_248 Marker108133_32 Marker108135_26 Marker108135_178 Marker108135_256 Marker108142_53 Marker108142_91 Marker108145_51 Marker108145_95 Marker108145_228 Marker108146_32 Marker108146_83 Marker108146_151 Marker108146_175 Marker108146_193 Marker108146_216 Marker108155_30 Marker108155_49 Marker108155_66 Marker108155_187 Marker108155_234 Marker108160_144 Marker108160_151 Marker108160_234 Marker108161_160 Marker108161_178 Marker108161_179 Marker108161_184 Marker108161_186 Marker108161_189 Marker108161_192 Marker108161_193 Marker108161_205 Marker108161_207 Marker108161_209 Marker108161_210 Marker108161_221 Marker108161_222 Marker108161_225 Marker108161_229 Marker108161_253 Marker108161_254 Marker108161_257 Marker108168_17 Marker108168_18 Marker108168_23 Marker108168_32 Marker108168_108 Marker108168_198 Marker108168_210 Marker108168_211 Marker108168_212 Marker108168_217 Marker108180_176 Marker108180_217 Marker108185_61 Marker108185_76 Marker108185_143 Marker108185_160 Marker108185_169 Marker108185_175 Marker108185_187 Marker108185_205 Marker108185_214 Marker108185_221 Marker108187_167 Marker108187_174 Marker108187_253 Marker108187_256 Marker108190_20 Marker108193_189 Marker108196_196 Marker108198_43 Marker108198_173 Marker108198_240 Marker108205_10 Marker108205_23 Marker108205_41 Marker108205_60 Marker108205_193 Marker108205_214 Marker108205_224 Marker108205_237 Marker108205_253 Marker108205_254 Marker108207_34 Marker108207_170 Marker108207_250 Marker108211_67 Marker108211_70 Marker108211_182 Marker108212_66 Marker108213_47 Marker108213_92 Marker108213_96 Marker108213_102 Marker108213_151 Marker108213_152 Marker108213_169 Marker108213_206 Marker108213_207 Marker108213_216 Marker108213_217 Marker108213_247 Marker108219_25 Marker108219_44 Marker108219_110 Marker108219_169 Marker108219_232 Marker108219_240 Marker108220_11 Marker108223_178 Marker108223_227 Marker108223_244 Marker108230_215 Marker108235_183 Marker108235_227 Marker108236_104 Marker108238_29 Marker108238_76 Marker108238_84 Marker108238_91 Marker108238_103 Marker108238_119 Marker108238_122 Marker108242_47 Marker108245_182 Marker108246_75 Marker108249_223 Marker108253_4 Marker108253_17 Marker108253_37 Marker108253_41 Marker108253_46 Marker108253_94 Marker108253_98 Marker108255_208 Marker108256_36 Marker108256_68 Marker108256_121 Marker108256_148 Marker108256_173 Marker108256_193 Marker108258_71 Marker108258_116 Marker108258_221 Marker108260_24 Marker108262_36 Marker108262_39 Marker108262_62 Marker108262_63 Marker108262_162 Marker108262_171 Marker108262_198 Marker108262_257 Marker108263_13 Marker108263_23 Marker108263_37 Marker108263_62 Marker108263_79 Marker108263_95 Marker108263_101 Marker108267_148 Marker108267_188 Marker108267_208 Marker108267_238 Marker108271_48 Marker108271_99 Marker108274_63 Marker108274_100 Marker108275_106 Marker108276_106 Marker108276_109 Marker108276_153 Marker108276_233 Marker108280_37 Marker108283_197 Marker108283_217 Marker108283_240 Marker108287_168 Marker108288_7 Marker108288_43 Marker108288_85 Marker108289_38 Marker108289_54 Marker108289_105 Marker108289_118 Marker108292_87 Marker108292_175 Marker108292_203 Marker108292_219 Marker108292_241 Marker108295_78 Marker108295_94 Marker108295_99 Marker108296_12 Marker108296_44 Marker108296_83 Marker108296_156 Marker108296_170 Marker108296_235 Marker108301_14 Marker108301_23 Marker108301_31 Marker108301_32 Marker108301_49 Marker108301_60 Marker108301_62 Marker108301_75 Marker108301_77 Marker108301_79 Marker108301_87 Marker108301_90 Marker108301_102 Marker108301_114 Marker108301_116 Marker108301_121 Marker108301_139 Marker108301_149 Marker108301_162 Marker108301_167 Marker108301_200 Marker108301_201 Marker108301_223 Marker108301_229 Marker108305_153 Marker108305_162 Marker108305_194 Marker108305_213 Marker108305_247 Marker108312_27 Marker108313_33 Marker108313_150 Marker108313_154 Marker108313_159 Marker108313_202 Marker108314_65 Marker108314_90 Marker108314_91 Marker108317_28 Marker108317_203 Marker108317_211 Marker108321_5 Marker108321_20 Marker108321_21 Marker108321_29 Marker108321_72 Marker108321_87 Marker108321_160 Marker108321_174 Marker108321_231 Marker108322_17 Marker108322_94 Marker108322_142 Marker108322_168 Marker108322_189 Marker108322_200 Marker108322_244 Marker108322_248 Marker108325_8 Marker108325_39 Marker108325_86 Marker108325_89 Marker108325_112 Marker108325_113 Marker108325_141 Marker108326_15 Marker108326_65 Marker108326_80 Marker108326_119 Marker108326_234 Marker108326_237 Marker108326_248 Marker108327_34 Marker108327_44 Marker108335_38 Marker108335_63 Marker108335_75 Marker108335_84 Marker108335_117 Marker108338_9 Marker108338_29 Marker108338_32 Marker108338_94 Marker108338_113 Marker108339_186 Marker108339_199 Marker108339_227 Marker108354_35 Marker108354_83 Marker108354_115 Marker108354_116 Marker108355_191 Marker108355_242 Marker108355_251 Marker108355_258 Marker108361_177 Marker108364_75 Marker108364_84 Marker108364_85 Marker108364_100 Marker108364_115 Marker108367_6 Marker108367_30 Marker108367_34 Marker108367_55 Marker108367_90 Marker108367_184 Marker108371_96 Marker108372_201 Marker108372_242 Marker108372_250 Marker108373_5 Marker108373_18 Marker108373_23 Marker108373_144 Marker108373_160 Marker108373_163 Marker108373_167 Marker108373_170 Marker108373_174 Marker108373_176 Marker108373_184 Marker108373_187 Marker108373_188 Marker108373_216 Marker108373_218 Marker108373_234 Marker108373_236 Marker108373_246 Marker108376_159 Marker108376_178 Marker108376_190 Marker108376_216 Marker108383_14 Marker108383_177 Marker108383_223 Marker108383_252 Marker108385_6 Marker108385_11 Marker108385_47 Marker108385_192 Marker108385_207 Marker108385_227 Marker108385_256 Marker108386_155 Marker108386_158 Marker108386_164 Marker108386_206 Marker108386_221 Marker108392_7 Marker108392_11 Marker108392_22 Marker108392_32 Marker108392_35 Marker108392_39 Marker108392_48 Marker108392_51 Marker108392_81 Marker108392_84 Marker108392_85 Marker108392_89 Marker108392_92 Marker108392_113 Marker108392_146 Marker108392_155 Marker108392_239 Marker108392_243 Marker108394_93 Marker108401_165 Marker108401_223 Marker108401_228 Marker108401_232 Marker108401_238 Marker108401_239 Marker108401_242 Marker108408_213 Marker108408_242 Marker108408_255 Marker108411_60 Marker108411_76 Marker108411_200 Marker108414_112 Marker108416_36 Marker108416_66 Marker108431_206 Marker108432_37 Marker108432_100 Marker108432_103 Marker108433_13 Marker108433_22 Marker108433_23 Marker108433_39 Marker108433_57 Marker108433_76 Marker108433_108 Marker108433_118 Marker108433_139 Marker108433_181 Marker108433_196 Marker108433_206 Marker108433_237 Marker108433_255 Marker108433_257 Marker108435_160 Marker108435_184 Marker108436_12 Marker108436_20 Marker108436_40 Marker108436_82 Marker108436_88 Marker108436_145 Marker108436_148 Marker108436_152 Marker108438_7 Marker108438_171 Marker108438_200 Marker108443_11 Marker108443_47 Marker108443_48 Marker108443_72 Marker108443_75 Marker108443_114 Marker108443_187 Marker108443_196 Marker108443_212 Marker108443_214 Marker108443_221 Marker108443_250 Marker108454_45 Marker108454_79 Marker108454_182 Marker108454_240 Marker108457_13 Marker108457_15 Marker108457_69 Marker108457_188 Marker108457_211 Marker108459_231 Marker108461_148 Marker108461_231 Marker108461_243 Marker108469_26 Marker108469_27 Marker108469_29 Marker108469_83 Marker108469_153 Marker108469_257 Marker108472_221 Marker108474_29 Marker108474_30 Marker108474_74 Marker108476_80 Marker108476_123 Marker108476_143 Marker108476_210 Marker108476_246 Marker108476_249 Marker108483_167 Marker108483_171 Marker108483_197 Marker108488_12 Marker108488_60 Marker108488_141 Marker108488_151 Marker108488_253 Marker108489_154 Marker108489_179 Marker108489_185 Marker108489_187 Marker108492_162 Marker108492_163 Marker108492_181 Marker108492_194 Marker108492_206 Marker108492_210 Marker108492_214 Marker108492_233 Marker108492_236 Marker108492_239 Marker108492_241 Marker108492_243 Marker108492_255 Marker108493_28 Marker108493_32 Marker108493_50 Marker108493_69 Marker108493_95 Marker108493_149 Marker108493_174 Marker108493_195 Marker108493_202 Marker108493_209 Marker108493_241 Marker108493_255 Marker108495_143 Marker108495_178 Marker108495_232 Marker108496_49 Marker108505_25 Marker108505_99 Marker108505_241 Marker108514_79 Marker108514_171 Marker108519_14 Marker108519_49 Marker108519_103 Marker108519_106 Marker108519_108 Marker108519_160 Marker108519_163 Marker108519_164 Marker108519_238 Marker108521_91 Marker108521_117 Marker108533_46 Marker108533_52 Marker108533_53 Marker108533_61 Marker108533_80 Marker108533_82 Marker108533_85 Marker108533_94 Marker108533_115 Marker108533_120 Marker108533_151 Marker108533_157 Marker108533_176 Marker108533_189 Marker108533_193 Marker108533_204 Marker108533_217 Marker108535_57 Marker108535_170 Marker108535_200 Marker108535_217 Marker108537_23 Marker108537_67 Marker108537_86 Marker108537_187 Marker108540_227 Marker108542_9 Marker108542_14 Marker108542_22 Marker108542_149 Marker108546_6 Marker108546_93 Marker108546_139 Marker108547_26 Marker108547_111 Marker108547_118 Marker108547_166 Marker108547_170 Marker108547_187 Marker108547_188 Marker108547_195 Marker108547_204 Marker108547_219 Marker108547_243 Marker108551_28 Marker108551_148 Marker108551_153 Marker108551_155 Marker108551_239 Marker108551_240 Marker108551_258 Marker108553_177 Marker108553_205 Marker108553_213 Marker108553_254 Marker108554_183 Marker108554_188 Marker108554_200 Marker108554_233 Marker108554_251 Marker108556_139 Marker108556_159 Marker108556_191 Marker108556_193 Marker108556_196 Marker108556_217 Marker108556_256 Marker108558_64 Marker108558_116 Marker108565_69 Marker108566_183 Marker108566_201 Marker108566_224 Marker108566_235 Marker108566_256 Marker108567_26 Marker108567_29 Marker108567_39 Marker108567_54 Marker108567_72 Marker108567_92 Marker108567_240 Marker108570_73 Marker108570_82 Marker108570_235 Marker108571_156 Marker108573_13 Marker108573_16 Marker108573_50 Marker108573_103 Marker108573_112 Marker108573_116 Marker108573_169 Marker108573_179 Marker108573_196 Marker108573_212 Marker108573_231 Marker108581_25 Marker108581_52 Marker108581_62 Marker108581_94 Marker108581_96 Marker108581_189 Marker108581_212 Marker108581_246 Marker108581_248 Marker108581_255 Marker108586_9 Marker108586_36 Marker108586_41 Marker108586_48 Marker108586_150 Marker108586_205 Marker108586_220 Marker108591_56 Marker108591_143 Marker108594_151 Marker108594_153 Marker108594_162 Marker108594_185 Marker108594_201 Marker108594_217 Marker108594_227 Marker108594_250 Marker108595_181 Marker108596_86 Marker108599_196 Marker108599_230 Marker108599_256 Marker108600_219 Marker108602_11 Marker108602_151 Marker108604_76 Marker108604_94 Marker108604_104 Marker108605_35 Marker108605_226 Marker108605_227 Marker108605_232 Marker108605_235 Marker108609_21 Marker108609_49 Marker108609_116 Marker108609_211 Marker108613_48 Marker108613_105 Marker108617_154 Marker108617_212 Marker108617_229 Marker108617_237 Marker108618_168 Marker108619_43 Marker108619_44 Marker108619_105 Marker108619_106 Marker108619_148 Marker108619_154 Marker108619_250 Marker108621_35 Marker108621_154 Marker108629_27 Marker108629_89 Marker108631_32 Marker108631_109 Marker108631_172 Marker108631_173 Marker108631_203 Marker108632_85 Marker108632_86 Marker108632_88 Marker108632_118 Marker108632_145 Marker108632_146 Marker108632_152 Marker108632_165 Marker108632_176 Marker108632_178 Marker108632_179 Marker108632_180 Marker108632_188 Marker108632_213 Marker108632_220 Marker108633_144 Marker108642_25 Marker108642_74 Marker108642_150 Marker108642_173 Marker108642_187 Marker108642_202 Marker108642_248 Marker108646_86 Marker108646_141 Marker108646_165 Marker108646_167 Marker108646_191 Marker108646_244 Marker108646_253 Marker108659_40 Marker108659_148 Marker108659_151 Marker108659_167 Marker108659_234 Marker108659_242 Marker108659_251 Marker108660_190 Marker108661_255 Marker108662_84 Marker108662_87 Marker108663_9 Marker108663_11 Marker108663_16 Marker108663_21 Marker108663_45 Marker108663_63 Marker108663_73 Marker108663_81 Marker108663_99 Marker108663_107 Marker108663_116 Marker108680_41 Marker108680_199 Marker108680_249 Marker108681_3 Marker108688_62 Marker108688_183 Marker108689_28 Marker108689_36 Marker108689_40 Marker108689_43 Marker108689_94 Marker108689_98 Marker108689_109 Marker108689_140 Marker108689_155 Marker108689_178 Marker108689_222 Marker108689_241 Marker108689_251 Marker108689_256 Marker108691_182 Marker108691_244 Marker108692_222 Marker108697_147 Marker108697_228 Marker108697_257 Marker108699_89 Marker108699_139 Marker108701_37 Marker108701_75 Marker108701_77 Marker108701_116 Marker108706_4 Marker108706_24 Marker108706_101 Marker108706_227 Marker108708_254 Marker108710_59 Marker108710_78 Marker108710_80 Marker108710_91 Marker108712_24 Marker108712_84 Marker108712_235 Marker108712_240 Marker108712_253 Marker108713_7 Marker108713_26 Marker108716_147 Marker108716_153 Marker108716_162 Marker108716_174 Marker108716_175 Marker108716_239 Marker108716_254 Marker108717_96 Marker108717_199 Marker108717_226 Marker108722_17 Marker108722_24 Marker108722_47 Marker108722_63 Marker108729_32 Marker108729_45 Marker108729_72 Marker108729_90 Marker108729_99 Marker108731_55 Marker108731_86 Marker108731_107 Marker108735_37 Marker108735_94 Marker108735_111 Marker108735_166 Marker108735_184 Marker108735_219 Marker108737_42 Marker108737_65 Marker108737_144 Marker108737_208 Marker108737_233 Marker108737_244 Marker108738_7 Marker108738_76 Marker108738_79 Marker108738_86 Marker108738_174 Marker108738_184 Marker108738_214 Marker108738_224 Marker108738_232 Marker108744_165 Marker108747_27 Marker108747_55 Marker108747_97 Marker108747_104 Marker108747_235 Marker108749_50 Marker108749_91 Marker108749_176 Marker108749_177 Marker108749_200 Marker108749_223 Marker108749_248 Marker108751_192 Marker108755_182 Marker108755_212 Marker108755_224 Marker108755_237 Marker108755_248 Marker108756_35 Marker108756_53 Marker108756_97 Marker108756_102 Marker108756_106 Marker108756_118 Marker108762_79 Marker108764_15 Marker108764_60 Marker108765_47 Marker108765_166 Marker108766_32 Marker108766_44 Marker108766_89 Marker108766_149 Marker108766_166 Marker108766_188 Marker108766_189 Marker108766_203 Marker108769_250 Marker108774_157 Marker108774_189 Marker108774_196 Marker108774_204 Marker108774_220 Marker108774_229 Marker108774_232 Marker108775_9 Marker108775_21 Marker108775_25 Marker108775_73 Marker108775_83 Marker108775_100 Marker108775_103 Marker108775_105 Marker108775_212 Marker108775_216 Marker108775_253 Marker108776_6 Marker108776_11 Marker108776_14 Marker108776_29 Marker108776_50 Marker108776_54 Marker108776_56 Marker108776_81 Marker108776_86 Marker108776_98 Marker108776_114 Marker108776_118 Marker108776_247 Marker108776_249 Marker108780_36 Marker108780_39 Marker108780_89 Marker108780_110 Marker108780_120 Marker108780_164 Marker108780_180 Marker108780_198 Marker108780_203 Marker108780_211 Marker108780_235 Marker108780_246 Marker108783_19 Marker108783_22 Marker108787_28 Marker108787_110 Marker108788_147 Marker108790_4 Marker108790_217 Marker108790_244 Marker108793_174 Marker108797_33 Marker108797_79 Marker108799_32 Marker108799_57 Marker108799_74 Marker108799_115 Marker108799_122 Marker108799_165 Marker108799_188 Marker108799_248 Marker108801_42 Marker108801_72 Marker108801_112 Marker108807_5 Marker108807_15 Marker108807_25 Marker108807_69 Marker108807_114 Marker108813_36 Marker108813_37 Marker108814_36 Marker108814_96 Marker108814_170 Marker108814_207 Marker108814_241 Marker108817_140 Marker108817_148 Marker108817_168 Marker108817_189 Marker108817_190 Marker108817_222 Marker108817_231 Marker108822_5 Marker108822_162 Marker108822_172 Marker108822_228 Marker108823_196 Marker108823_249 Marker108824_104 Marker108826_145 Marker108832_57 Marker108833_84 Marker108833_236 Marker108833_245 Marker108833_248 Marker108835_23 Marker108835_48 Marker108835_84 Marker108835_94 Marker108838_93 Marker108838_118 Marker108841_31 Marker108841_42 Marker108841_80 Marker108841_85 Marker108841_86 Marker108841_87 Marker108841_90 Marker108841_92 Marker108841_93 Marker108841_147 Marker108841_150 Marker108841_157 Marker108841_174 Marker108841_184 Marker108841_207 Marker108841_219 Marker108841_225 Marker108841_230 Marker108841_242 Marker108841_247 Marker108843_211 Marker108852_9 Marker108852_20 Marker108852_113 Marker108852_119 Marker108852_150 Marker108853_166 Marker108859_90 Marker108859_114 Marker108859_205 Marker108862_19 Marker108862_22 Marker108862_52 Marker108862_54 Marker108862_64 Marker108862_71 Marker108862_87 Marker108862_109 Marker108862_169 Marker108862_180 Marker108862_207 Marker108862_243 Marker108865_50 Marker108865_72 Marker108865_74 Marker108865_94 Marker108865_98 Marker108865_99 Marker108865_117 Marker108868_20 Marker108868_58 Marker108868_64 Marker108868_65 Marker108868_70 Marker108868_92 Marker108868_153 Marker108868_211 Marker108868_229 Marker108868_237 Marker108870_107 Marker108872_108 Marker108872_150 Marker108872_188 Marker108872_228 Marker108874_29 Marker108874_117 Marker108874_179 Marker108874_182 Marker108874_238 Marker108876_207 Marker108879_76 Marker108879_77 Marker108879_160 Marker108882_221 Marker108882_239 Marker108883_5 Marker108883_160 Marker108883_188 Marker108883_244 Marker108889_155 Marker108889_166 Marker108889_242 Marker108891_39 Marker108897_154 Marker108897_161 Marker108901_159 Marker108901_191 Marker108905_50 Marker108905_147 Marker108905_213 Marker108913_29 Marker108919_19 Marker108921_35 Marker108921_56 Marker108921_78 Marker108921_218 Marker108922_24 Marker108922_83 Marker108923_120 Marker108934_225 Marker108934_232 Marker108939_19 Marker108939_86 Marker108939_195 Marker108939_201 Marker108942_193 Marker108943_224 Marker108944_143 Marker108944_163 Marker108951_153 Marker108954_49 Marker108956_148 Marker108956_173 Marker108956_217 Marker108960_40 Marker108960_74 Marker108960_77 Marker108964_43 Marker108964_45 Marker108964_49 Marker108964_61 Marker108964_66 Marker108964_106 Marker108964_164 Marker108964_179 Marker108964_203 Marker108967_16 Marker108967_119 Marker108972_235 Marker108972_240 Marker108977_8 Marker108977_20 Marker108977_65 Marker108977_69 Marker108977_138 Marker108977_161 Marker108977_198 Marker108977_200 Marker108979_66 Marker108979_143 Marker108979_239 Marker108981_23 Marker108991_57 Marker108995_102 Marker108995_108 Marker108995_117 Marker108995_142 Marker108995_154 Marker108995_181 Marker108995_201 Marker108996_31 Marker108996_205 Marker108997_5 Marker108997_6 Marker108997_22 Marker108997_61 Marker108997_71 Marker108997_73 Marker108997_75 Marker108997_77 Marker108997_90 Marker108997_96 Marker108997_102 Marker108997_108 Marker108997_113 Marker108997_114 Marker108997_115 Marker108997_141 Marker108997_147 Marker108997_171 Marker108997_172 Marker108997_175 Marker108997_197 Marker108997_211 Marker108997_232 Marker108997_244 Marker109000_26 Marker109000_37 Marker109000_44 Marker109000_117 Marker109000_118 Marker109000_210 Marker109002_19 Marker109002_47 Marker109002_55 Marker109002_56 Marker109002_57 Marker109002_58 Marker109002_79 Marker109002_100 Marker109002_101 Marker109002_114 Marker109002_120 Marker109002_145 Marker109002_154 Marker109002_172 Marker109002_194 Marker109002_222 Marker109002_224 Marker109002_230 Marker109002_237 Marker109002_242 Marker109002_246 Marker109006_56 Marker109006_96 Marker109006_138 Marker109008_17 Marker109008_67 Marker109008_74 Marker109012_30 Marker109012_39 Marker109012_45 Marker109012_60 Marker109012_70 Marker109012_91 Marker109014_92 Marker109021_171 Marker109021_207 Marker109024_15 Marker109024_41 Marker109024_73 Marker109024_87 Marker109024_92 Marker109024_97 Marker109024_141 Marker109024_188 Marker109024_223 Marker109024_252 Marker109027_156 Marker109033_203 Marker109039_15 Marker109039_38 Marker109039_108 Marker109039_224 Marker109042_20 Marker109042_26 Marker109042_55 Marker109042_81 Marker109042_91 Marker109042_219 Marker109042_225 Marker109042_231 Marker109044_61 Marker109049_37 Marker109049_108 Marker109051_45 Marker109051_52 Marker109051_55 Marker109059_10 Marker109059_81 Marker109059_185 Marker109059_192 Marker109060_89 Marker109060_173 Marker109065_52 Marker109070_24 Marker109070_28 Marker109070_65 Marker109070_92 Marker109070_107 Marker109070_161 Marker109070_173 Marker109070_252 Marker109078_237 Marker109081_120 Marker109084_99 Marker109087_51 Marker109090_70 Marker109090_71 Marker109090_120 Marker109090_141 Marker109090_163 Marker109090_188 Marker109090_193 Marker109090_206 Marker109091_35 Marker109091_184 Marker109091_220 Marker109096_210 Marker109100_38 Marker109114_5 Marker109119_8 Marker109119_25 Marker109119_26 Marker109119_52 Marker109119_73 Marker109119_75 Marker109119_112 Marker109119_146 Marker109119_147 Marker109119_157 Marker109119_170 Marker109119_197 Marker109119_201 Marker109119_245 Marker109119_247 Marker109120_8 Marker109120_54 Marker109120_56 Marker109120_75 Marker109120_91 Marker109120_105 Marker109120_106 Marker109120_114 Marker109120_175 Marker109120_178 Marker109120_179 Marker109120_184 Marker109120_204 Marker109120_225 Marker109120_246 Marker109124_48 Marker109124_73 Marker109124_94 Marker109124_116 Marker109124_174 Marker109124_197 Marker109124_214 Marker109124_240 Marker109127_229 Marker109132_104 Marker109132_178 Marker109135_67 Marker109135_178 Marker109135_190 Marker109135_200 Marker109135_224 Marker109135_248 Marker109140_63 Marker109140_65 Marker109140_109 Marker109140_110 Marker109140_187 Marker109140_211 Marker109140_247 Marker109147_209 Marker109147_229 Marker109147_257 Marker109148_3 Marker109148_258 Marker109161_167 Marker109161_183 Marker109161_209 Marker109161_252 Marker109168_15 Marker109168_17 Marker109168_19 Marker109168_21 Marker109168_38 Marker109168_91 Marker109168_112 Marker109168_189 Marker109174_100 Marker109174_115 Marker109174_201 Marker109175_10 Marker109175_251 Marker109175_255 Marker109178_60 Marker109178_95 Marker109178_177 Marker109178_222 Marker109178_224 Marker109179_65 Marker109179_66 Marker109179_171 Marker109179_195 Marker109179_224 Marker109179_227 Marker109179_250 Marker109187_102 Marker109187_227 Marker109188_147 Marker109188_177 Marker109188_256 Marker109195_12 Marker109195_13 Marker109195_22 Marker109195_25 Marker109195_45 Marker109195_48 Marker109195_74 Marker109195_102 Marker109195_109 Marker109195_112 Marker109195_160 Marker109195_169 Marker109195_174 Marker109195_187 Marker109195_188 Marker109195_221 Marker109195_223 Marker109195_233 Marker109195_241 Marker109195_242 Marker109199_10 Marker109204_138 Marker109210_4 Marker109210_14 Marker109210_18 Marker109210_30 Marker109210_33 Marker109210_35 Marker109210_39 Marker109221_4 Marker109221_71 Marker109221_121 Marker109227_9 Marker109227_115 Marker109227_241 Marker109227_256 Marker109228_91 Marker109228_92 Marker109228_143 Marker109228_201 Marker109228_240 Marker109234_26 Marker109234_39 Marker109234_65 Marker109234_71 Marker109234_109 Marker109234_198 Marker109234_231 Marker109234_234 Marker109234_240 Marker109235_11 Marker109235_102 Marker109235_166 Marker109235_256 Marker109238_184 Marker109241_48 Marker109241_71 Marker109241_90 Marker109241_182 Marker109242_67 Marker109242_88 Marker109242_101 Marker109242_105 Marker109242_110 Marker109244_166 Marker109244_204 Marker109244_205 Marker109248_79 Marker109250_60 Marker109251_6 Marker109251_22 Marker109251_24 Marker109251_52 Marker109251_63 Marker109251_67 Marker109251_76 Marker109251_79 Marker109251_97 Marker109251_156 Marker109251_157 Marker109251_158 Marker109251_160 Marker109251_199 Marker109251_205 Marker109251_242 Marker109251_246 Marker109253_57 Marker109253_67 Marker109253_80 Marker109253_84 Marker109258_122 Marker109263_17 Marker109263_19 Marker109263_52 Marker109263_103 Marker109263_104 Marker109266_31 Marker109267_152 Marker109267_197 Marker109267_225 Marker109267_226 Marker109273_14 Marker109273_154 Marker109273_161 Marker109291_82 Marker109291_144 Marker109298_164 Marker109298_187 Marker109298_217 Marker109302_100 Marker109302_212 Marker109302_213 Marker109302_214 Marker109302_237 Marker109305_212 Marker109305_236 Marker109306_37 Marker109306_54 Marker109306_110 Marker109306_148 Marker109306_177 Marker109306_191 Marker109306_198 Marker109308_28 Marker109308_65 Marker109309_78 Marker109309_143 Marker109309_175 Marker109309_226 Marker109313_240 Marker109315_5 Marker109315_89 Marker109315_90 Marker109315_106 Marker109315_114 Marker109315_151 Marker109315_184 Marker109315_253 Marker109319_23 Marker109319_92 Marker109319_108 Marker109331_9 Marker109331_40 Marker109331_210 Marker109331_239 Marker109332_8 Marker109332_96 Marker109332_121 Marker109332_165 Marker109332_256 Marker109334_75 Marker109334_78 Marker109334_122 Marker109334_247 Marker109336_60 Marker109336_117 Marker109336_234 Marker109341_12 Marker109341_24 Marker109341_35 Marker109341_42 Marker109341_74 Marker109341_97 Marker109341_232 Marker109343_26 Marker109343_37 Marker109343_52 Marker109343_68 Marker109343_72 Marker109343_73 Marker109343_89 Marker109343_97 Marker109343_170 Marker109343_180 Marker109343_193 Marker109343_234 Marker109343_240 Marker109343_247 Marker109344_3 Marker109344_25 Marker109344_69 Marker109344_84 Marker109344_151 Marker109344_162 Marker109344_191 Marker109353_19 Marker109353_153 Marker109353_196 Marker109354_57 Marker109354_99 Marker109355_158 Marker109360_81 Marker109365_19 Marker109365_43 Marker109368_52 Marker109368_65 Marker109368_73 Marker109368_76 Marker109368_80 Marker109368_112 Marker109369_123 Marker109369_242 Marker109370_65 Marker109370_89 Marker109372_94 Marker109375_17 Marker109375_68 Marker109375_115 Marker109375_142 Marker109375_192 Marker109375_211 Marker109375_226 Marker109375_254 Marker109376_12 Marker109376_53 Marker109376_69 Marker109376_99 Marker109376_102 Marker109376_170 Marker109376_249 Marker109377_189 Marker109377_222 Marker109383_30 Marker109383_57 Marker109383_79 Marker109383_122 Marker109383_166 Marker109383_193 Marker109384_19 Marker109384_28 Marker109384_103 Marker109384_107 Marker109384_114 Marker109384_150 Marker109384_154 Marker109384_184 Marker109384_187 Marker109384_252 Marker109384_253 Marker109387_93 Marker109387_166 Marker109390_191 Marker109393_176 Marker109393_180 Marker109393_226 Marker109397_39 Marker109397_51 Marker109397_54 Marker109398_221 Marker109398_246 Marker109400_18 Marker109400_56 Marker109400_143 Marker109400_149 Marker109400_151 Marker109400_163 Marker109400_183 Marker109400_222 Marker109401_209 Marker109401_227 Marker109401_233 Marker109404_16 Marker109404_74 Marker109404_94 Marker109404_102 Marker109404_107 Marker109407_83 Marker109407_106 Marker109407_149 Marker109407_195 Marker109407_232 Marker109407_236 Marker109408_109 Marker109408_150 Marker109409_6 Marker109409_119 Marker109409_159 Marker109415_98 Marker109415_122 Marker109415_150 Marker109415_200 Marker109415_238 Marker109415_254 Marker109415_256 Marker109418_50 Marker109418_154 Marker109422_46 Marker109422_88 Marker109425_140 Marker109425_177 Marker109426_31 Marker109426_53 Marker109426_77 Marker109426_94 Marker109426_97 Marker109426_106 Marker109426_116 Marker109426_159 Marker109426_170 Marker109426_203 Marker109426_225 Marker109426_249 Marker109431_61 Marker109431_142 Marker109432_53 Marker109432_85 Marker109432_95 Marker109432_97 Marker109432_99 Marker109432_169 Marker109432_173 Marker109432_194 Marker109432_206 Marker109432_223 Marker109432_256 Marker109439_6 Marker109439_22 Marker109439_34 Marker109439_36 Marker109439_47 Marker109439_58 Marker109439_85 Marker109439_87 Marker109439_91 Marker109439_111 Marker109439_113 Marker109439_170 Marker109439_172 Marker109439_191 Marker109439_202 Marker109439_221 Marker109439_222 Marker109439_223 Marker109439_228 Marker109439_229 Marker109439_235 Marker109444_139 Marker109444_189 Marker109445_26 Marker109445_48 Marker109445_166 Marker109445_237 Marker109452_171 Marker109452_183 Marker109452_199 Marker109470_110 Marker109478_50 Marker109479_27 Marker109479_169 Marker109479_178 Marker109479_218 Marker109481_74 Marker109481_75 Marker109481_121 Marker109481_230 Marker109481_242 Marker109487_38 Marker109487_107 Marker109487_108 Marker109487_187 Marker109487_218 Marker109500_3 Marker109500_184 Marker109506_174 Marker109506_180 Marker109506_239 Marker109506_240 Marker109510_195 Marker109513_30 Marker109513_32 Marker109513_33 Marker109513_36 Marker109513_41 Marker109513_50 Marker109513_109 Marker109513_153 Marker109513_155 Marker109513_204 Marker109518_183 Marker109518_255 Marker109519_21 Marker109519_64 Marker109519_105 Marker109519_148 Marker109519_254 Marker109525_18 Marker109528_208 Marker109528_252 Marker109530_105 Marker109530_114 Marker109530_215 Marker109531_7 Marker109531_45 Marker109531_65 Marker109531_148 Marker109531_152 Marker109531_187 Marker109531_227 Marker109531_253 Marker109531_257 Marker109536_31 Marker109536_68 Marker109536_86 Marker109536_102 Marker109536_121 Marker109539_31 Marker109539_37 Marker109539_142 Marker109539_216 Marker109543_7 Marker109543_159 Marker109543_253 Marker109544_36 Marker109544_235 Marker109546_7 Marker109546_45 Marker109550_148 Marker109550_176 Marker109550_199 Marker109550_239 Marker109553_4 Marker109557_59 Marker109562_10 Marker109562_29 Marker109562_32 Marker109562_37 Marker109562_58 Marker109562_75 Marker109562_78 Marker109562_80 Marker109562_91 Marker109562_92 Marker109562_120 Marker109562_163 Marker109562_214 Marker109562_257 Marker109565_42 Marker109565_53 Marker109565_60 Marker109565_70 Marker109565_117 Marker109568_26 Marker109568_32 Marker109568_33 Marker109568_53 Marker109568_102 Marker109568_172 Marker109568_224 Marker109570_44 Marker109570_58 Marker109570_101 Marker109572_14 Marker109572_33 Marker109572_158 Marker109577_20 Marker109577_71 Marker109577_187 Marker109577_188 Marker109577_222 Marker109578_27 Marker109578_79 Marker109578_86 Marker109578_103 Marker109578_115 Marker109578_185 Marker109578_223 Marker109583_63 Marker109583_108 Marker109583_109 Marker109583_149 Marker109583_181 Marker109583_208 Marker109587_40 Marker109587_49 Marker109587_257 Marker109591_25 Marker109591_44 Marker109591_46 Marker109591_77 Marker109591_159 Marker109591_160 Marker109591_186 Marker109591_211 Marker109591_215 Marker109593_39 Marker109593_53 Marker109593_55 Marker109593_56 Marker109593_163 Marker109593_206 Marker109593_207 Marker109593_232 Marker109593_234 Marker109593_237 Marker109593_238 Marker109593_245 Marker109596_92 Marker109602_173 Marker109602_194 Marker109602_199 Marker109602_203 Marker109602_227 Marker109602_248 Marker109608_8 Marker109608_48 Marker109608_52 Marker109608_100 Marker109608_142 Marker109608_147 Marker109608_231 Marker109609_94 Marker109609_142 Marker109609_172 Marker109609_173 Marker109609_191 Marker109609_240 Marker109610_215 Marker109610_219 Marker109618_11 Marker109618_43 Marker109618_51 Marker109618_68 Marker109618_70 Marker109618_86 Marker109618_89 Marker109618_95 Marker109618_105 Marker109618_180 Marker109618_192 Marker109618_194 Marker109618_225 Marker109618_256 Marker109621_59 Marker109621_84 Marker109621_86 Marker109621_204 Marker109622_33 Marker109622_58 Marker109622_81 Marker109622_96 Marker109622_112 Marker109626_195 Marker109626_245 Marker109626_247 Marker109628_183 Marker109628_203 Marker109631_233 Marker109638_202 Marker109638_212 Marker109642_158 Marker109642_193 Marker109642_221 Marker109643_6 Marker109643_144 Marker109643_161 Marker109643_162 Marker109643_167 Marker109643_231 Marker109643_255 Marker109644_98 Marker109647_216 Marker109647_241 Marker109653_32 Marker109653_58 Marker109653_98 Marker109653_138 Marker109653_181 Marker109654_84 Marker109654_157 Marker109655_93 Marker109657_17 Marker109657_77 Marker109657_93 Marker109665_4 Marker109665_10 Marker109665_21 Marker109665_24 Marker109665_52 Marker109665_77 Marker109665_93 Marker109665_227 Marker109666_23 Marker109666_44 Marker109666_51 Marker109666_75 Marker109666_90 Marker109666_100 Marker109666_140 Marker109666_150 Marker109666_202 Marker109666_212 Marker109666_243 Marker109675_22 Marker109675_29 Marker109675_31 Marker109675_44 Marker109675_65 Marker109675_68 Marker109675_76 Marker109675_104 Marker109675_105 Marker109675_156 Marker109675_169 Marker109675_192 Marker109675_195 Marker109675_227 Marker109675_231 Marker109675_233 Marker109675_254 Marker109677_113 Marker109677_166 Marker109679_6 Marker109679_7 Marker109679_13 Marker109679_39 Marker109679_45 Marker109679_64 Marker109679_86 Marker109679_151 Marker109679_159 Marker109679_176 Marker109679_214 Marker109679_235 Marker109680_33 Marker109680_51 Marker109680_150 Marker109680_155 Marker109680_248 Marker109684_23 Marker109684_103 Marker109684_145 Marker109684_192 Marker109684_208 Marker109684_236 Marker109687_47 Marker109687_90 Marker109687_109 Marker109687_123 Marker109690_38 Marker109690_39 Marker109690_95 Marker109690_102 Marker109690_115 Marker109690_161 Marker109690_166 Marker109690_233 Marker109690_253 Marker109696_93 Marker109696_161 Marker109697_10 Marker109697_17 Marker109697_22 Marker109697_23 Marker109697_26 Marker109697_43 Marker109697_90 Marker109697_112 Marker109697_145 Marker109697_148 Marker109697_151 Marker109697_152 Marker109697_187 Marker109697_190 Marker109697_199 Marker109697_200 Marker109697_211 Marker109697_215 Marker109697_220 Marker109697_222 Marker109698_80 Marker109699_16 Marker109699_109 Marker109699_117 Marker109699_221 Marker109699_228 Marker109699_237 Marker109700_235 Marker109701_227 Marker109701_230 Marker109708_13 Marker109708_49 Marker109708_54 Marker109708_91 Marker109708_119 Marker109708_173 Marker109708_194 Marker109708_244 Marker109711_251 Marker109721_14 Marker109721_95 Marker109721_156 Marker109721_205 Marker109721_215 Marker109723_171 Marker109723_245 Marker109733_251 Marker109737_26 Marker109737_28 Marker109737_41 Marker109737_62 Marker109737_94 Marker109737_95 Marker109737_165 Marker109737_249 Marker109739_40 Marker109739_88 Marker109739_141 Marker109739_183 Marker109740_10 Marker109740_33 Marker109740_34 Marker109740_53 Marker109740_83 Marker109740_156 Marker109740_207 Marker109740_210 Marker109741_188 Marker109741_244 Marker109746_146 Marker109746_183 Marker109746_186 Marker109746_195 Marker109746_203 Marker109746_206 Marker109746_229 Marker109746_257 Marker109748_119 Marker109755_7 Marker109755_29 Marker109755_49 Marker109755_85 Marker109755_119 Marker109755_146 Marker109755_148 Marker109755_166 Marker109755_171 Marker109755_203 Marker109755_213 Marker109755_217 Marker109755_238 Marker109761_147 Marker109770_9 Marker109770_68 Marker109770_103 Marker109770_158 Marker109770_160 Marker109770_169 Marker109770_196 Marker109770_201 Marker109770_248 Marker109770_250 Marker109773_118 Marker109773_164 Marker109773_198 Marker109773_200 Marker109773_203 Marker109773_217 Marker109773_233 Marker109774_23 Marker109774_27 Marker109774_31 Marker109774_35 Marker109774_47 Marker109774_48 Marker109774_87 Marker109774_88 Marker109774_113 Marker109774_117 Marker109774_150 Marker109774_183 Marker109774_189 Marker109774_216 Marker109774_246 Marker109775_242 Marker109776_74 Marker109776_147 Marker109776_200 Marker109776_252 Marker109781_33 Marker109781_36 Marker109781_73 Marker109781_76 Marker109781_83 Marker109781_98 Marker109781_103 Marker109781_105 Marker109781_120 Marker109783_35 Marker109783_46 Marker109783_88 Marker109783_149 Marker109783_196 Marker109783_216 Marker109787_56 Marker109787_87 Marker109787_88 Marker109793_199 Marker109795_154 Marker109795_173 Marker109795_188 Marker109795_213 Marker109799_43 Marker109799_102 Marker109799_114 Marker109799_193 Marker109799_194 Marker109799_243 Marker109800_141 Marker109800_148 Marker109800_155 Marker109800_170 Marker109800_178 Marker109800_179 Marker109800_193 Marker109800_217 Marker109800_243 Marker109801_20 Marker109801_25 Marker109801_41 Marker109801_76 Marker109801_87 Marker109801_95 Marker109801_113 Marker109801_116 Marker109801_143 Marker109801_147 Marker109801_149 Marker109801_153 Marker109801_185 Marker109801_193 Marker109801_201 Marker109801_214 Marker109801_216 Marker109801_223 Marker109801_244 Marker109801_245 Marker109804_144 Marker109804_167 Marker109806_157 Marker109806_212 Marker109806_237 Marker109810_61 Marker109810_187 Marker109811_39 Marker109811_56 Marker109811_76 Marker109811_98 Marker109811_235 Marker109815_15 Marker109815_68 Marker109815_206 Marker109815_226 Marker109817_28 Marker109817_164 Marker109817_172 Marker109817_193 Marker109817_219 Marker109817_242 Marker109817_246 Marker109820_166 Marker109820_168 Marker109820_175 Marker109820_178 Marker109820_179 Marker109820_182 Marker109820_219 Marker109820_234 Marker109820_235 Marker109820_254 Marker109821_10 Marker109822_71 Marker109822_151 Marker109822_156 Marker109822_250 Marker109826_185 Marker109826_202 Marker109826_232 Marker109826_245 Marker109826_253 Marker109828_192 Marker109828_229 Marker109830_15 Marker109830_21 Marker109830_33 Marker109830_40 Marker109830_41 Marker109830_44 Marker109830_60 Marker109830_75 Marker109830_79 Marker109830_96 Marker109830_100 Marker109830_121 Marker109830_185 Marker109830_203 Marker109830_217 Marker109830_228 Marker109830_252 Marker109831_89 Marker109833_20 Marker109833_75 Marker109833_83 Marker109833_101 Marker109833_180 Marker109834_15 Marker109834_170 Marker109834_238 Marker109836_11 Marker109836_24 Marker109836_35 Marker109836_45 Marker109838_9 Marker109838_14 Marker109838_53 Marker109838_162 Marker109838_187 Marker109838_197 Marker109838_216 Marker109838_236 Marker109838_240 Marker109844_150 Marker109844_157 Marker109844_183 Marker109844_228 Marker109845_37 Marker109845_71 Marker109845_105 Marker109846_32 Marker109846_62 Marker109846_65 Marker109846_169 Marker109846_187 Marker109846_195 Marker109846_244 Marker109846_255 Marker109851_146 Marker109851_172 Marker109851_185 Marker109851_203 Marker109851_226 Marker109851_252 Marker109854_6 Marker109854_9 Marker109854_15 Marker109854_16 Marker109854_33 Marker109855_104 Marker109855_223 Marker109855_254 Marker109856_236 Marker109862_72 Marker109862_115 Marker109863_35 Marker109863_150 Marker109863_151 Marker109863_160 Marker109863_185 Marker109863_193 Marker109863_238 Marker109863_249 Marker109868_44 Marker109868_76 Marker109868_147 Marker109868_152 Marker109868_167 Marker109868_182 Marker109868_210 Marker109868_215 Marker109868_224 Marker109868_244 Marker109868_252 Marker109873_216 Marker109874_19 Marker109874_87 Marker109877_86 Marker109877_202 Marker109878_5 Marker109878_7 Marker109878_63 Marker109878_74 Marker109878_139 Marker109878_160 Marker109878_195 Marker109878_233 Marker109879_72 Marker109879_185 Marker109880_175 Marker109880_222 Marker109880_227 Marker109880_257 Marker109881_39 Marker109881_71 Marker109881_108 Marker109882_21 Marker109882_117 Marker109883_48 Marker109883_147 Marker109883_201 Marker109888_38 Marker109888_169 Marker109888_176 Marker109888_195 Marker109893_16 Marker109893_21 Marker109893_30 Marker109893_43 Marker109893_51 Marker109893_78 Marker109893_107 Marker109893_141 Marker109893_149 Marker109893_167 Marker109893_172 Marker109893_184 Marker109893_198 Marker109893_199 Marker109893_222 Marker109893_225 Marker109893_236 Marker109893_243 Marker109893_253 Marker109902_34 Marker109902_63 Marker109902_114 Marker109902_152 Marker109902_175 Marker109902_206 Marker109902_215 Marker109902_222 Marker109902_239 Marker109909_16 Marker109909_54 Marker109909_68 Marker109909_74 Marker109909_89 Marker109909_179 Marker109909_182 Marker109909_197 Marker109909_198 Marker109909_227 Marker109909_239 Marker109922_149 Marker109923_20 Marker109923_31 Marker109932_174 Marker109932_217 Marker109932_247 Marker109932_248 Marker109937_120 Marker109940_5 Marker109940_18 Marker109940_52 Marker109940_61 Marker109940_76 Marker109940_85 Marker109940_94 Marker109940_101 Marker109940_137 Marker109940_161 Marker109940_165 Marker109940_170 Marker109940_171 Marker109940_195 Marker109940_201 Marker109940_214 Marker109940_228 Marker109940_233 Marker109946_217 Marker109946_223 Marker109946_242 Marker109946_250 Marker109948_220 Marker109953_252 Marker109959_41 Marker109959_88 Marker109959_101 Marker109959_110 Marker109959_162 Marker109959_209 Marker109960_36 Marker109965_69 Marker109965_100 Marker109965_193 Marker109967_82 Marker109967_161 Marker109967_195 Marker109967_201 Marker109967_229 Marker109967_234 Marker109972_26 Marker109972_93 Marker109972_149 Marker109979_52 Marker109979_210 Marker109982_23 Marker109982_141 Marker109982_169 Marker109982_174 Marker109982_183 Marker109984_212 Marker109987_39 Marker109987_149 Marker109988_94 Marker109994_18 Marker109994_216 Marker109995_104 Marker109995_220 Marker109997_46 Marker110011_17 Marker110011_33 Marker110011_34 Marker110011_38 Marker110011_50 Marker110011_55 Marker110011_58 Marker110011_92 Marker110011_106 Marker110011_112 Marker110011_114 Marker110011_115 Marker110011_149 Marker110011_185 Marker110011_234 Marker110012_158 Marker110012_189 Marker110012_240 Marker110015_29 Marker110018_26 Marker110018_44 Marker110018_143 Marker110018_215 Marker110018_247 Marker110020_191 Marker110020_233 Marker110021_8 Marker110021_9 Marker110021_23 Marker110021_34 Marker110021_35 Marker110021_49 Marker110021_51 Marker110021_73 Marker110021_77 Marker110021_85 Marker110021_91 Marker110021_94 Marker110021_105 Marker110027_56 Marker110027_86 Marker110027_94 Marker110027_101 Marker110031_142 Marker110031_199 Marker110031_211 Marker110031_218 Marker110031_222 Marker110031_223 Marker110031_250 Marker110045_154 Marker110045_176 Marker110045_199 Marker110045_231 Marker110045_250 Marker110045_251 Marker110045_252 Marker110046_8 Marker110051_257 Marker110059_42 Marker110059_98 Marker110059_102 Marker110059_199 Marker110059_234 Marker110059_254 Marker110059_257 Marker110066_11 Marker110066_17 Marker110066_18 Marker110066_19 Marker110066_24 Marker110066_31 Marker110066_32 Marker110066_54 Marker110066_85 Marker110066_88 Marker110066_103 Marker110066_111 Marker110066_116 Marker110066_118 Marker110066_139 Marker110066_151 Marker110066_160 Marker110066_200 Marker110066_201 Marker110066_218 Marker110066_220 Marker110066_222 Marker110066_231 Marker110068_60 Marker110068_123 Marker110068_145 Marker110068_201 Marker110077_194 Marker110077_198 Marker110077_207 Marker110082_167 Marker110083_16 Marker110083_17 Marker110083_19 Marker110083_67 Marker110083_81 Marker110086_101 Marker110086_190 Marker110087_98 Marker110087_110 Marker110087_118 Marker110087_143 Marker110087_153 Marker110087_213 Marker110087_216 Marker110087_219 Marker110087_229 Marker110087_236 Marker110087_242 Marker110089_91 Marker110091_143 Marker110091_156 Marker110091_159 Marker110091_160 Marker110091_169 Marker110091_184 Marker110091_190 Marker110091_192 Marker110091_203 Marker110091_216 Marker110099_36 Marker110099_171 Marker110103_153 Marker110104_6 Marker110104_65 Marker110104_177 Marker110104_250 Marker110109_48 Marker110109_165 Marker110111_46 Marker110111_58 Marker110117_28 Marker110117_37 Marker110117_42 Marker110117_79 Marker110117_171 Marker110117_191 Marker110117_199 Marker110119_4 Marker110119_7 Marker110119_16 Marker110119_32 Marker110119_58 Marker110119_78 Marker110119_206 Marker110119_209 Marker110119_210 Marker110119_247 Marker110121_70 Marker110126_26 Marker110126_49 Marker110126_71 Marker110126_84 Marker110126_99 Marker110126_102 Marker110126_109 Marker110126_156 Marker110126_170 Marker110126_180 Marker110126_195 Marker110126_206 Marker110126_211 Marker110126_221 Marker110126_232 Marker110126_245 Marker110126_253 Marker110127_19 Marker110133_171 Marker110136_4 Marker110136_10 Marker110136_27 Marker110136_31 Marker110136_49 Marker110136_73 Marker110136_118 Marker110136_167 Marker110136_225 Marker110138_40 Marker110138_119 Marker110143_22 Marker110143_54 Marker110143_92 Marker110143_103 Marker110143_162 Marker110143_224 Marker110143_245 Marker110145_15 Marker110145_49 Marker110145_105 Marker110145_143 Marker110145_179 Marker110145_234 Marker110146_238 Marker110147_19 Marker110147_26 Marker110147_51 Marker110147_94 Marker110147_168 Marker110147_187 Marker110147_202 Marker110147_229 Marker110147_250 Marker110148_14 Marker110148_15 Marker110148_19 Marker110148_21 Marker110148_28 Marker110148_44 Marker110148_46 Marker110148_47 Marker110148_63 Marker110148_74 Marker110148_76 Marker110148_102 Marker110148_110 Marker110148_174 Marker110148_190 Marker110148_199 Marker110148_203 Marker110148_223 Marker110148_240 Marker110158_5 Marker110158_17 Marker110158_46 Marker110158_54 Marker110158_69 Marker110158_88 Marker110158_96 Marker110158_115 Marker110158_246 Marker110158_254 Marker110163_13 Marker110163_24 Marker110163_75 Marker110163_238 Marker110165_8 Marker110165_19 Marker110165_22 Marker110165_23 Marker110165_36 Marker110165_37 Marker110165_45 Marker110165_54 Marker110165_56 Marker110165_65 Marker110165_69 Marker110165_70 Marker110165_87 Marker110165_95 Marker110165_103 Marker110165_153 Marker110165_163 Marker110165_171 Marker110165_189 Marker110165_243 Marker110165_250 Marker110165_257 Marker110177_42 Marker110177_85 Marker110177_102 Marker110177_156 Marker110178_17 Marker110178_85 Marker110178_97 Marker110196_4 Marker110196_23 Marker110196_27 Marker110196_52 Marker110196_53 Marker110196_67 Marker110196_78 Marker110196_83 Marker110196_103 Marker110196_109 Marker110196_162 Marker110196_207 Marker110196_244 Marker110200_53 Marker110200_64 Marker110201_12 Marker110201_18 Marker110201_49 Marker110201_50 Marker110201_51 Marker110201_105 Marker110201_120 Marker110201_215 Marker110201_217 Marker110205_4 Marker110205_27 Marker110205_96 Marker110205_104 Marker110205_108 Marker110208_228 Marker110209_148 Marker110209_170 Marker110209_182 Marker110219_12 Marker110219_24 Marker110219_63 Marker110219_65 Marker110219_96 Marker110219_108 Marker110219_147 Marker110219_157 Marker110219_158 Marker110219_159 Marker110219_164 Marker110219_205 Marker110219_218 Marker110221_192 Marker110230_96 Marker110230_141 Marker110239_46 Marker110239_75 Marker110239_78 Marker110239_180 Marker110239_202 Marker110239_251 Marker110248_37 Marker110248_43 Marker110248_47 Marker110249_56 Marker110257_4 Marker110257_167 Marker110257_201 Marker110263_87 Marker110264_170 Marker110268_185 Marker110279_16 Marker110279_17 Marker110279_40 Marker110279_42 Marker110279_64 Marker110279_93 Marker110279_95 Marker110279_158 Marker110279_165 Marker110279_204 Marker110279_207 Marker110279_208 Marker110279_213 Marker110279_229 Marker110280_186 Marker110280_240 Marker110281_8 Marker110281_9 Marker110281_17 Marker110281_47 Marker110281_52 Marker110281_83 Marker110281_107 Marker110281_148 Marker110281_153 Marker110281_162 Marker110281_178 Marker110281_196 Marker110281_204 Marker110281_211 Marker110281_245 Marker110284_158 Marker110284_159 Marker110290_4 Marker110290_9 Marker110290_13 Marker110290_22 Marker110290_23 Marker110290_40 Marker110290_61 Marker110290_63 Marker110290_84 Marker110290_88 Marker110290_96 Marker110290_111 Marker110290_116 Marker110290_119 Marker110290_143 Marker110298_171 Marker110306_17 Marker110306_32 Marker110306_70 Marker110306_101 Marker110306_205 Marker110306_211 Marker110306_244 Marker110308_7 Marker110308_12 Marker110308_24 Marker110308_36 Marker110308_43 Marker110308_54 Marker110308_57 Marker110308_79 Marker110308_81 Marker110308_117 Marker110308_173 Marker110308_182 Marker110308_191 Marker110308_194 Marker110308_202 Marker110308_203 Marker110308_212 Marker110308_215 Marker110308_221 Marker110308_223 Marker110308_224 Marker110308_226 Marker110308_234 Marker110308_235 Marker110308_244 Marker110312_174 Marker110313_24 Marker110313_231 Marker110318_48 Marker110318_115 Marker110318_189 Marker110318_214 Marker110318_242 Marker110320_160 Marker110320_177 Marker110321_90 Marker110322_104 Marker110322_238 Marker110328_89 Marker110328_99 Marker110329_81 Marker110332_26 Marker110332_41 Marker110332_42 Marker110332_43 Marker110332_90 Marker110332_184 Marker110332_248 Marker110336_36 Marker110336_183 Marker110338_32 Marker110338_42 Marker110338_51 Marker110338_56 Marker110338_74 Marker110338_82 Marker110338_84 Marker110338_108 Marker110338_138 Marker110338_168 Marker110338_202 Marker110338_207 Marker110338_221 Marker110338_222 Marker110338_232 Marker110338_237 Marker110338_242 Marker110345_49 Marker110345_113 Marker110345_146 Marker110345_189 Marker110345_233 Marker110347_66 Marker110347_75 Marker110347_198 Marker110347_200 Marker110347_254 Marker110367_33 Marker110367_58 Marker110369_60 Marker110369_143 Marker110369_144 Marker110369_163 Marker110369_178 Marker110369_179 Marker110369_187 Marker110369_189 Marker110369_199 Marker110369_201 Marker110369_223 Marker110369_233 Marker110369_236 Marker110369_240 Marker110371_149 Marker110373_148 Marker110373_247 Marker110377_46 Marker110377_75 Marker110377_215 Marker110381_75 Marker110381_194 Marker110383_4 Marker110383_15 Marker110383_16 Marker110383_19 Marker110383_29 Marker110383_72 Marker110383_74 Marker110383_82 Marker110383_84 Marker110383_99 Marker110383_117 Marker110385_46 Marker110388_212 Marker110389_56 Marker110389_83 Marker110389_163 Marker110389_185 Marker110390_52 Marker110390_57 Marker110390_120 Marker110390_236 Marker110392_31 Marker110392_47 Marker110392_63 Marker110392_103 Marker110392_234 Marker110392_253 Marker110394_153 Marker110394_189 Marker110394_204 Marker110394_211 Marker110394_217 Marker110394_232 Marker110394_246 Marker110394_248 Marker110399_194 Marker110399_199 Marker110399_234 Marker110401_18 Marker110401_32 Marker110401_94 Marker110401_158 Marker110401_172 Marker110401_186 Marker110401_191 Marker110401_212 Marker110401_220 Marker110401_227 Marker110401_230 Marker110401_245 Marker110401_253 Marker110402_7 Marker110402_26 Marker110402_37 Marker110402_52 Marker110402_73 Marker110402_90 Marker110402_105 Marker110402_187 Marker110402_210 Marker110402_226 Marker110402_249 Marker110412_9 Marker110412_154 Marker110412_157 Marker110416_155 Marker110416_192 Marker110416_194 Marker110416_217 Marker110416_226 Marker110416_239 Marker110417_42 Marker110417_43 Marker110417_88 Marker110418_157 Marker110418_158 Marker110418_159 Marker110418_192 Marker110418_218 Marker110418_253 Marker110419_40 Marker110419_61 Marker110419_107 Marker110419_151 Marker110419_203 Marker110424_36 Marker110424_156 Marker110424_174 Marker110424_231 Marker110432_192 Marker110433_73 Marker110436_20 Marker110436_39 Marker110436_60 Marker110436_195 Marker110436_204 Marker110441_10 Marker110441_22 Marker110441_42 Marker110441_63 Marker110441_67 Marker110441_79 Marker110441_92 Marker110441_93 Marker110441_101 Marker110441_105 Marker110441_159 Marker110441_161 Marker110441_175 Marker110441_180 Marker110441_213 Marker110441_219 Marker110441_233 Marker110441_234 Marker110441_237 Marker110441_238 Marker110445_66 Marker110446_50 Marker110446_55 Marker110446_76 Marker110446_86 Marker110446_90 Marker110446_140 Marker110446_197 Marker110447_24 Marker110447_170 Marker110447_207 Marker110447_215 Marker110447_216 Marker110448_86 Marker110448_144 Marker110448_148 Marker110448_249 Marker110449_111 Marker110449_116 Marker110451_104 Marker110458_30 Marker110458_49 Marker110458_86 Marker110458_170 Marker110458_173 Marker110458_180 Marker110458_192 Marker110458_211 Marker110458_254 Marker110460_201 Marker110460_226 Marker110460_239 Marker110460_253 Marker110468_118 Marker110469_101 Marker110469_182 Marker110469_240 Marker110469_257 Marker110477_166 Marker110482_12 Marker110482_21 Marker110482_29 Marker110482_79 Marker110482_81 Marker110482_211 Marker110482_233 Marker110485_18 Marker110485_21 Marker110485_38 Marker110485_40 Marker110485_158 Marker110485_172 Marker110485_182 Marker110485_185 Marker110485_190 Marker110485_210 Marker110485_215 Marker110485_216 Marker110485_229 Marker110490_5 Marker110497_244 Marker110500_192 Marker110500_253 Marker110501_16 Marker110501_27 Marker110501_28 Marker110501_47 Marker110501_138 Marker110501_142 Marker110501_158 Marker110501_159 Marker110501_160 Marker110501_166 Marker110501_168 Marker110501_198 Marker110501_200 Marker110501_203 Marker110501_218 Marker110501_219 Marker110501_252 Marker110502_8 Marker110508_23 Marker110508_37 Marker110508_40 Marker110508_47 Marker110508_56 Marker110508_59 Marker110508_60 Marker110508_61 Marker110508_62 Marker110508_88 Marker110508_92 Marker110508_166 Marker110508_176 Marker110508_219 Marker110508_238 Marker110508_252 Marker110509_53 Marker110509_114 Marker110509_242 Marker110510_27 Marker110510_36 Marker110510_54 Marker110510_58 Marker110510_120 Marker110519_52 Marker110521_94 Marker110521_96 Marker110521_192 Marker110521_248 Marker110525_224 Marker110532_99 Marker110532_123 Marker110535_150 Marker110535_170 Marker110535_171 Marker110535_185 Marker110535_189 Marker110535_194 Marker110535_230 Marker110535_234 Marker110535_256 Marker110539_24 Marker110539_118 Marker110539_200 Marker110540_17 Marker110540_26 Marker110540_43 Marker110540_71 Marker110540_158 Marker110540_200 Marker110540_202 Marker110540_206 Marker110540_253 Marker110543_39 Marker110543_48 Marker110543_59 Marker110543_60 Marker110543_91 Marker110543_110 Marker110544_203 Marker110549_25 Marker110549_141 Marker110549_174 Marker110553_22 Marker110553_151 Marker110553_188 Marker110553_194 Marker110553_256 Marker110557_240 Marker110560_11 Marker110560_21 Marker110560_39 Marker110560_52 Marker110560_61 Marker110560_75 Marker110560_86 Marker110560_87 Marker110560_93 Marker110560_106 Marker110560_141 Marker110560_188 Marker110560_192 Marker110560_200 Marker110560_233 Marker110562_114 Marker110563_169 Marker110564_35 Marker110564_43 Marker110564_106 Marker110564_203 Marker110564_225 Marker110568_229 Marker110577_161 Marker110577_244 Marker110579_67 Marker110579_108 Marker110579_175 Marker110587_39 Marker110587_80 Marker110587_98 Marker110587_111 Marker110587_156 Marker110587_185 Marker110587_254 Marker110591_48 Marker110594_228 Marker110596_66 Marker110596_101 Marker110596_154 Marker110596_194 Marker110596_215 Marker110598_4 Marker110598_51 Marker110598_155 Marker110598_224 Marker110598_228 Marker110599_82 Marker110599_85 Marker110605_6 Marker110605_26 Marker110605_143 Marker110605_190 Marker110605_211 Marker110605_247 Marker110605_248 Marker110607_89 Marker110608_45 Marker110610_242 Marker110610_243 Marker110615_19 Marker110615_31 Marker110615_46 Marker110615_51 Marker110615_61 Marker110615_62 Marker110615_85 Marker110615_100 Marker110615_101 Marker110615_111 Marker110615_157 Marker110615_172 Marker110615_173 Marker110615_240 Marker110615_241 Marker110617_72 Marker110617_232 Marker110617_247 Marker110618_226 Marker110622_195 Marker110622_203 Marker110622_238 Marker110637_190 Marker110641_89 Marker110643_9 Marker110643_70 Marker110643_139 Marker110643_202 Marker110654_42 Marker110654_72 Marker110654_208 Marker110655_153 Marker110657_32 Marker110657_33 Marker110657_85 Marker110657_93 Marker110657_142 Marker110657_143 Marker110657_159 Marker110657_182 Marker110657_210 Marker110657_257 Marker110675_61 Marker110678_31 Marker110679_180 Marker110679_208 Marker110679_225 Marker110679_251 Marker110679_252 Marker110684_71 Marker110684_76 Marker110684_157 Marker110684_172 Marker110684_244 Marker110689_39 Marker110689_191 Marker110689_194 Marker110690_108 Marker110690_145 Marker110691_6 Marker110691_118 Marker110691_143 Marker110691_185 Marker110691_187 Marker110691_210 Marker110691_256 Marker110693_191 Marker110694_54 Marker110694_99 Marker110694_208 Marker110695_8 Marker110695_51 Marker110695_84 Marker110695_91 Marker110695_100 Marker110695_150 Marker110695_182 Marker110695_214 Marker110701_32 Marker110701_179 Marker110701_211 Marker110701_217 Marker110701_223 Marker110701_226 Marker110701_230 Marker110703_111 Marker110704_45 Marker110704_87 Marker110707_6 Marker110707_21 Marker110707_27 Marker110707_31 Marker110707_90 Marker110707_109 Marker110707_120 Marker110707_204 Marker110707_230 Marker110710_54 Marker110711_41 Marker110711_178 Marker110711_242 Marker110718_25 Marker110718_35 Marker110718_44 Marker110718_67 Marker110718_109 Marker110718_112 Marker110718_143 Marker110718_157 Marker110718_171 Marker110718_176 Marker110718_180 Marker110718_188 Marker110718_204 Marker110718_209 Marker110718_234 Marker110720_24 Marker110720_121 Marker110720_139 Marker110720_209 Marker110720_211 Marker110725_80 Marker110725_169 Marker110725_183 Marker110725_228 Marker110725_249 Marker110725_253 Marker110725_258 Marker110726_212 Marker110726_255 Marker110738_56 Marker110738_63 Marker110738_88 Marker110738_118 Marker110738_120 Marker110738_161 Marker110741_248 Marker110752_31 Marker110752_43 Marker110752_67 Marker110752_70 Marker110752_92 Marker110752_115 Marker110753_157 Marker110755_148 Marker110755_241 Marker110756_182 Marker110758_17 Marker110758_18 Marker110758_32 Marker110758_38 Marker110758_40 Marker110758_48 Marker110758_77 Marker110758_89 Marker110758_90 Marker110758_97 Marker110758_172 Marker110758_211 Marker110759_156 Marker110761_5 Marker110761_24 Marker110761_34 Marker110761_160 Marker110765_95 Marker110765_120 Marker110765_208 Marker110767_63 Marker110767_83 Marker110767_98 Marker110767_214 Marker110768_32 Marker110770_170 Marker110773_256 Marker110775_189 Marker110775_192 Marker110775_215 Marker110775_235 Marker110775_238 Marker110775_247 Marker110775_248 Marker110776_32 Marker110776_141 Marker110776_208 Marker110776_219 Marker110776_220 Marker110779_74 Marker110779_122 Marker110779_149 Marker110780_53 Marker110780_116 Marker110787_29 Marker110787_79 Marker110787_97 Marker110787_105 Marker110790_42 Marker110790_174 Marker110790_179 Marker110790_210 Marker110790_241 Marker110790_256 Marker110791_170 Marker110791_191 Marker110791_211 Marker110791_232 Marker110791_235 Marker110792_4 Marker110792_98 Marker110792_104 Marker110793_25 Marker110793_44 Marker110793_48 Marker110793_84 Marker110793_96 Marker110807_249 Marker110815_74 Marker110815_98 Marker110815_247 Marker110818_252 Marker110821_23 Marker110821_35 Marker110821_39 Marker110821_80 Marker110821_108 Marker110821_237 Marker110821_243 Marker110821_250 Marker110823_23 Marker110823_29 Marker110823_205 Marker110823_226 Marker110823_254 Marker110826_205 Marker110827_161 Marker110827_171 Marker110827_179 Marker110827_194 Marker110827_200 Marker110827_241 Marker110829_146 Marker110829_186 Marker110829_233 Marker110829_245 Marker110836_173 Marker110836_198 Marker110836_254 Marker110842_109 Marker110842_257 Marker110843_16 Marker110843_58 Marker110843_165 Marker110845_97 Marker110845_117 Marker110847_66 Marker110847_94 Marker110847_108 Marker110847_182 Marker110847_200 Marker110847_205 Marker110847_224 Marker110850_72 Marker110850_108 Marker110850_112 Marker110850_211 Marker110850_213 Marker110850_230 Marker110850_246 Marker110852_69 Marker110852_77 Marker110852_202 Marker110852_228 Marker110857_161 Marker110857_186 Marker110857_237 Marker110857_249 Marker110866_33 Marker110866_40 Marker110866_207 Marker110866_209 Marker110872_28 Marker110877_152 Marker110878_14 Marker110878_234 Marker110878_250 Marker110879_219 Marker110879_241 Marker110883_210 Marker110883_212 Marker110889_45 Marker110889_58 Marker110889_121 Marker110889_147 Marker110889_153 Marker110889_186 Marker110889_192 Marker110889_222 Marker110889_224 Marker110890_38 Marker110890_41 Marker110895_182 Marker110895_196 Marker110895_199 Marker110896_7 Marker110896_179 Marker110896_181 Marker110896_223 Marker110896_243 Marker110896_252 Marker110897_4 Marker110897_69 Marker110899_5 Marker110899_32 Marker110899_43 Marker110899_81 Marker110899_92 Marker110899_96 Marker110899_98 Marker110899_115 Marker110899_141 Marker110899_148 Marker110899_150 Marker110899_151 Marker110899_166 Marker110899_179 Marker110899_182 Marker110899_209 Marker110899_246 Marker110903_7 Marker110903_175 Marker110908_38 Marker110908_144 Marker110908_204 Marker110908_226 Marker110909_59 Marker110909_60 Marker110909_89 Marker110909_103 Marker110909_222 Marker110909_229 Marker110912_36 Marker110912_45 Marker110912_82 Marker110912_96 Marker110912_224 Marker110912_246 Marker110913_15 Marker110913_30 Marker110913_51 Marker110913_73 Marker110913_185 Marker110913_192 Marker110913_203 Marker110913_221 Marker110914_31 Marker110914_140 Marker110915_17 Marker110915_27 Marker110917_191 Marker110917_229 Marker110918_34 Marker110919_246 Marker110920_183 Marker110920_237 Marker110924_29 Marker110924_32 Marker110924_52 Marker110924_81 Marker110924_188 Marker110924_205 Marker110924_217 Marker110924_239 Marker110925_21 Marker110925_26 Marker110925_32 Marker110925_34 Marker110925_46 Marker110925_94 Marker110925_181 Marker110925_198 Marker110925_201 Marker110925_231 Marker110926_43 Marker110926_45 Marker110926_57 Marker110926_210 Marker110927_34 Marker110927_38 Marker110927_49 Marker110927_73 Marker110927_77 Marker110927_82 Marker110927_116 Marker110927_152 Marker110927_221 Marker110930_171 Marker110930_211 Marker110931_142 Marker110931_193 Marker110936_22 Marker110936_176 Marker110936_215 Marker110941_42 Marker110945_12 Marker110945_44 Marker110945_90 Marker110945_92 Marker110945_113 Marker110945_114 Marker110945_160 Marker110945_236 Marker110945_257 Marker110947_9 Marker110947_72 Marker110947_73 Marker110947_201 Marker110947_246 Marker110960_34 Marker110960_73 Marker110960_117 Marker110960_119 Marker110971_189 Marker110974_30 Marker110976_70 Marker110976_109 Marker110976_120 Marker110976_231 Marker110978_31 Marker110978_47 Marker110978_106 Marker110978_175 Marker110978_184 Marker110978_195 Marker110978_198 Marker110978_200 Marker110978_202 Marker110978_209 Marker110978_213 Marker110978_223 Marker110978_227 Marker110978_239 Marker110978_240 Marker110979_94 Marker110980_183 Marker110980_250 Marker110984_14 Marker110984_20 Marker110984_70 Marker110984_210 Marker110984_218 Marker110992_8 Marker110992_70 Marker110992_102 Marker111001_188 Marker111001_217 Marker111001_243 Marker111003_253 Marker111004_28 Marker111004_82 Marker111004_116 Marker111004_146 Marker111006_72 Marker111008_218 Marker111009_86 Marker111010_24 Marker111010_140 Marker111010_186 Marker111010_256 Marker111014_176 Marker111014_203 Marker111019_12 Marker111019_15 Marker111019_80 Marker111019_162 Marker111019_170 Marker111019_175 Marker111019_184 Marker111019_188 Marker111019_201 Marker111019_202 Marker111019_234 Marker111020_14 Marker111020_19 Marker111020_30 Marker111020_105 Marker111020_107 Marker111020_108 Marker111020_121 Marker111020_156 Marker111020_199 Marker111020_218 Marker111027_36 Marker111027_61 Marker111027_76 Marker111027_100 Marker111027_110 Marker111029_23 Marker111029_40 Marker111029_73 Marker111029_90 Marker111029_93 Marker111029_178 Marker111029_187 Marker111029_216 Marker111029_217 Marker111029_233 Marker111029_236 Marker111029_237 Marker111029_245 Marker111030_174 Marker111030_195 Marker111038_215 Marker111044_63 Marker111046_253 Marker111048_42 Marker111048_59 Marker111048_65 Marker111050_48 Marker111055_81 Marker111055_87 Marker111056_24 Marker111056_33 Marker111056_61 Marker111056_164 Marker111056_167 Marker111056_216 Marker111056_217 Marker111056_218 Marker111056_243 Marker111056_253 Marker111059_10 Marker111059_22 Marker111059_61 Marker111059_89 Marker111059_110 Marker111059_117 Marker111062_168 Marker111062_178 Marker111062_196 Marker111062_206 Marker111062_227 Marker111062_235 Marker111062_239 Marker111062_252 Marker111068_168 Marker111068_196 Marker111068_235 Marker111072_59 Marker111072_188 Marker111073_10 Marker111073_115 Marker111084_202 Marker111085_211 Marker111087_8 Marker111092_14 Marker111092_40 Marker111092_46 Marker111092_78 Marker111092_99 Marker111092_118 Marker111095_181 Marker111095_243 Marker111100_6 Marker111100_34 Marker111100_38 Marker111100_55 Marker111100_63 Marker111100_103 Marker111100_122 Marker111100_138 Marker111100_162 Marker111100_199 Marker111100_216 Marker111106_38 Marker111106_71 Marker111106_150 Marker111106_179 Marker111106_225 Marker111107_14 Marker111107_93 Marker111107_98 Marker111107_110 Marker111107_111 Marker111107_175 Marker111107_195 Marker111107_203 Marker111108_72 Marker111108_73 Marker111108_97 Marker111108_206 Marker111109_18 Marker111109_57 Marker111109_118 Marker111110_13 Marker111110_68 Marker111110_79 Marker111110_83 Marker111110_193 Marker111110_220 Marker111110_245 Marker111113_16 Marker111113_48 Marker111113_96 Marker111113_158 Marker111113_178 Marker111113_254 Marker111119_95 Marker111121_8 Marker111121_9 Marker111121_39 Marker111121_145 Marker111121_154 Marker111121_186 Marker111121_202 Marker111121_221 Marker111121_231 Marker111122_90 Marker111122_145 Marker111122_147 Marker111122_151 Marker111122_153 Marker111122_167 Marker111122_228 Marker111124_39 Marker111124_54 Marker111124_55 Marker111124_67 Marker111124_70 Marker111124_204 Marker111124_207 Marker111124_257 Marker111126_89 Marker111129_22 Marker111129_27 Marker111129_190 Marker111129_201 Marker111129_231 Marker111131_18 Marker111131_65 Marker111131_66 Marker111131_80 Marker111131_116 Marker111131_252 Marker111131_253 Marker111137_155 Marker111137_196 Marker111138_87 Marker111138_246 Marker111138_255 Marker111142_73 Marker111142_153 Marker111142_159 Marker111150_85 Marker111150_99 Marker111150_167 Marker111150_232 Marker111158_180 Marker111158_202 Marker111165_119 Marker111172_147 Marker111176_79 Marker111177_40 Marker111177_95 Marker111177_146 Marker111177_170 Marker111177_221 Marker111177_222 Marker111177_234 Marker111177_251 Marker111185_34 Marker111185_149 Marker111191_157 Marker111197_166 Marker111197_167 Marker111198_5 Marker111198_24 Marker111198_25 Marker111198_73 Marker111198_91 Marker111198_97 Marker111198_98 Marker111198_111 Marker111201_103 Marker111203_22 Marker111203_150 Marker111203_255 Marker111205_212 Marker111205_223 Marker111206_44 Marker111207_176 Marker111207_197 Marker111207_200 Marker111207_201 Marker111207_236 Marker111208_211 Marker111208_226 Marker111211_147 Marker111211_183 Marker111211_197 Marker111211_227 Marker111214_162 Marker111214_165 Marker111214_182 Marker111214_231 Marker111215_10 Marker111215_20 Marker111215_21 Marker111215_23 Marker111215_24 Marker111215_26 Marker111215_36 Marker111215_43 Marker111215_84 Marker111215_106 Marker111215_145 Marker111215_180 Marker111215_189 Marker111215_230 Marker111215_239 Marker111218_90 Marker111218_165 Marker111225_55 Marker111225_177 Marker111227_190 Marker111228_62 Marker111228_69 Marker111228_92 Marker111228_144 Marker111228_196 Marker111228_201 Marker111228_207 Marker111228_230 Marker111232_111 Marker111234_208 Marker111250_8 Marker111250_38 Marker111250_167 Marker111250_202 Marker111250_216 Marker111251_205 Marker111251_235 Marker111253_225 Marker111254_84 Marker111255_26 Marker111255_147 Marker111255_148 Marker111255_162 Marker111255_181 Marker111255_191 Marker111261_102 Marker111265_24 Marker111267_74 Marker111267_103 Marker111267_112 Marker111277_254 Marker111278_75 Marker111278_109 Marker111280_4 Marker111292_92 Marker111294_9 Marker111294_49 Marker111294_50 Marker111309_203 Marker111309_227 Marker111309_255 Marker111310_3 Marker111310_42 Marker111310_106 Marker111310_155 Marker111311_44 Marker111311_163 Marker111314_41 Marker111314_81 Marker111315_31 Marker111315_37 Marker111315_51 Marker111315_100 Marker111321_5 Marker111321_81 Marker111321_83 Marker111321_98 Marker111321_117 Marker111321_120 Marker111321_203 Marker111321_205 Marker111321_224 Marker111321_231 Marker111321_234 Marker111323_117 Marker111326_234 Marker111329_7 Marker111329_11 Marker111329_184 Marker111329_205 Marker111338_73 Marker111338_203 Marker111338_218 Marker111338_254 Marker111338_256 Marker111345_54 Marker111345_68 Marker111345_193 Marker111345_233 Marker111347_185 Marker111348_68 Marker111348_108 Marker111348_151 Marker111348_159 Marker111348_188 Marker111349_158 Marker111358_13 Marker111358_36 Marker111358_77 Marker111358_109 Marker111358_147 Marker111358_176 Marker111359_36 Marker111359_111 Marker111359_159 Marker111359_168 Marker111359_214 Marker111362_90 Marker111362_221 Marker111362_256 Marker111364_179 Marker111367_225 Marker111369_3 Marker111369_8 Marker111369_46 Marker111369_67 Marker111369_176 Marker111369_179 Marker111369_183 Marker111369_203 Marker111369_218 Marker111369_229 Marker111374_64 Marker111374_157 Marker111374_198 Marker111374_221 Marker111374_231 Marker111381_98 Marker111381_121 Marker111384_16 Marker111384_22 Marker111384_25 Marker111384_29 Marker111384_75 Marker111384_79 Marker111384_118 Marker111384_187 Marker111384_214 Marker111384_235 Marker111384_236 Marker111384_237 Marker111384_238 Marker111384_246 Marker111384_252 Marker111385_139 Marker111399_120 Marker111399_178 Marker111399_229 Marker111400_48 Marker111400_115 Marker111400_121 Marker111400_166 Marker111401_13 Marker111401_31 Marker111401_111 Marker111401_176 Marker111401_249 Marker111402_97 Marker111404_101 Marker111404_144 Marker111404_212 Marker111404_236 Marker111405_13 Marker111405_22 Marker111405_47 Marker111405_83 Marker111405_120 Marker111407_14 Marker111407_36 Marker111407_61 Marker111407_143 Marker111407_144 Marker111407_213 Marker111407_250 Marker111409_95 Marker111409_106 Marker111409_144 Marker111410_27 Marker111410_43 Marker111410_47 Marker111410_48 Marker111410_88 Marker111410_255 Marker111415_172 Marker111415_217 Marker111415_228 Marker111415_238 Marker111415_245 Marker111415_249 Marker111415_254 Marker111415_256 Marker111423_33 Marker111423_70 Marker111423_80 Marker111423_84 Marker111423_122 Marker111423_213 Marker111423_246 Marker111430_88 Marker111437_174 Marker111437_186 Marker111438_153 Marker111438_157 Marker111441_35 Marker111441_40 Marker111441_41 Marker111441_59 Marker111441_91 Marker111441_104 Marker111441_221 Marker111441_236 Marker111441_239 Marker111442_5 Marker111442_72 Marker111442_95 Marker111442_173 Marker111442_212 Marker111447_33 Marker111448_28 Marker111448_40 Marker111448_55 Marker111448_71 Marker111448_98 Marker111448_115 Marker111448_157 Marker111448_177 Marker111448_178 Marker111448_179 Marker111448_180 Marker111448_184 Marker111448_186 Marker111448_189 Marker111448_190 Marker111448_192 Marker111448_202 Marker111448_212 Marker111448_220 Marker111448_246 Marker111453_161 Marker111462_6 Marker111462_29 Marker111462_53 Marker111462_192 Marker111462_208 Marker111464_143 Marker111464_151 Marker111464_200 Marker111464_233 Marker111466_172 Marker111467_38 Marker111467_147 Marker111467_193 Marker111467_212 Marker111467_243 Marker111469_7 Marker111469_39 Marker111469_69 Marker111469_174 Marker111469_178 Marker111469_215 Marker111469_232 Marker111469_242 Marker111470_90 Marker111470_92 Marker111470_101 Marker111470_151 Marker111470_203 Marker111470_237 Marker111470_239 Marker111473_14 Marker111473_69 Marker111473_87 Marker111473_147 Marker111473_161 Marker111473_167 Marker111473_176 Marker111473_185 Marker111473_192 Marker111473_205 Marker111473_218 Marker111473_219 Marker111473_222 Marker111473_239 Marker111473_241 Marker111473_242 Marker111474_38 Marker111474_53 Marker111474_54 Marker111474_95 Marker111474_110 Marker111475_12 Marker111475_73 Marker111475_75 Marker111475_94 Marker111475_97 Marker111475_121 Marker111475_143 Marker111475_190 Marker111475_204 Marker111477_152 Marker111478_42 Marker111478_63 Marker111478_162 Marker111482_13 Marker111482_33 Marker111482_54 Marker111482_65 Marker111482_120 Marker111482_235 Marker111483_8 Marker111483_34 Marker111483_36 Marker111483_37 Marker111483_48 Marker111483_60 Marker111483_67 Marker111483_96 Marker111483_120 Marker111485_8 Marker111485_69 Marker111485_95 Marker111485_162 Marker111485_205 Marker111485_215 Marker111485_226 Marker111485_244 Marker111485_254 Marker111495_6 Marker111495_14 Marker111495_28 Marker111495_91 Marker111495_95 Marker111495_98 Marker111495_100 Marker111495_188 Marker111495_196 Marker111495_202 Marker111495_228 Marker111497_63 Marker111498_57 Marker111498_65 Marker111498_70 Marker111498_98 Marker111499_27 Marker111499_48 Marker111499_54 Marker111499_76 Marker111499_80 Marker111499_84 Marker111499_88 Marker111499_97 Marker111499_111 Marker111499_116 Marker111499_154 Marker111499_160 Marker111499_168 Marker111499_176 Marker111499_189 Marker111499_198 Marker111499_207 Marker111499_208 Marker111499_225 Marker111499_249 Marker111499_251 Marker111501_20 Marker111501_24 Marker111501_28 Marker111501_36 Marker111501_41 Marker111501_47 Marker111501_53 Marker111501_64 Marker111501_72 Marker111501_82 Marker111501_95 Marker111503_50 Marker111503_52 Marker111503_217 Marker111503_218 Marker111507_207 Marker111507_212 Marker111507_222 Marker111507_247 Marker111509_17 Marker111509_49 Marker111509_69 Marker111509_96 Marker111509_119 Marker111509_141 Marker111509_155 Marker111509_156 Marker111509_202 Marker111512_23 Marker111512_44 Marker111512_71 Marker111515_154 Marker111515_201 Marker111518_5 Marker111518_63 Marker111518_66 Marker111518_78 Marker111518_157 Marker111518_168 Marker111518_174 Marker111518_206 Marker111518_238 Marker111518_249 Marker111523_33 Marker111523_52 Marker111523_59 Marker111523_91 Marker111523_185 Marker111523_206 Marker111523_215 Marker111523_232 Marker111527_100 Marker111527_211 Marker111527_246 Marker111528_15 Marker111528_73 Marker111528_75 Marker111528_94 Marker111528_176 Marker111528_183 Marker111528_199 Marker111528_208 Marker111528_239 Marker111528_245 Marker111529_205 Marker111529_229 Marker111529_255 Marker111531_53 Marker111531_86 Marker111531_188 Marker111531_217 Marker111531_239 Marker111534_17 Marker111534_21 Marker111534_26 Marker111534_70 Marker111534_81 Marker111534_83 Marker111534_103 Marker111534_139 Marker111534_151 Marker111534_211 Marker111534_245 Marker111535_232 Marker111536_56 Marker111536_71 Marker111536_82 Marker111536_160 Marker111536_205 Marker111539_13 Marker111539_18 Marker111539_32 Marker111539_185 Marker111540_107 Marker111540_165 Marker111541_164 Marker111544_83 Marker111544_187 Marker111544_217 Marker111545_13 Marker111545_22 Marker111545_60 Marker111545_110 Marker111546_149 Marker111546_234 Marker111555_103 Marker111557_15 Marker111557_27 Marker111557_33 Marker111557_48 Marker111557_79 Marker111564_63 Marker111564_69 Marker111564_102 Marker111564_147 Marker111564_157 Marker111564_183 Marker111584_20 Marker111584_95 Marker111584_171 Marker111584_193 Marker111584_228 Marker111584_256 Marker111593_185 Marker111593_232 Marker111594_15 Marker111594_77 Marker111594_79 Marker111594_80 Marker111594_119 Marker111594_154 Marker111594_155 Marker111594_160 Marker111594_170 Marker111594_187 Marker111594_188 Marker111594_202 Marker111594_203 Marker111594_219 Marker111594_220 Marker111594_230 Marker111594_235 Marker111595_89 Marker111595_116 Marker111595_205 Marker111598_5 Marker111598_7 Marker111598_60 Marker111598_104 Marker111600_50 Marker111603_41 Marker111603_46 Marker111603_53 Marker111603_64 Marker111603_93 Marker111603_169 Marker111604_38 Marker111605_24 Marker111605_39 Marker111605_47 Marker111605_52 Marker111605_66 Marker111605_67 Marker111605_77 Marker111605_88 Marker111605_113 Marker111608_175 Marker111608_176 Marker111609_170 Marker111609_224 Marker111610_142 Marker111610_153 Marker111610_205 Marker111610_207 Marker111610_239 Marker111617_103 Marker111619_61 Marker111620_6 Marker111620_15 Marker111620_29 Marker111620_42 Marker111620_65 Marker111620_79 Marker111620_111 Marker111620_113 Marker111624_109 Marker111629_153 Marker111629_242 Marker111632_48 Marker111632_52 Marker111636_58 Marker111636_189 Marker111637_179 Marker111637_200 Marker111637_216 Marker111640_101 Marker111640_211 Marker111643_78 Marker111643_99 Marker111652_103 Marker111652_232 Marker111652_256 Marker111658_40 Marker111658_65 Marker111659_70 Marker111659_113 Marker111666_29 Marker111666_70 Marker111666_171 Marker111667_183 Marker111670_144 Marker111670_169 Marker111670_247 Marker111678_245 Marker111691_99 Marker111692_28 Marker111694_80 Marker111706_10 Marker111706_19 Marker111706_38 Marker111706_70 Marker111706_110 Marker111708_145 Marker111714_215 Marker111714_225 Marker111715_34 Marker111717_210 Marker111717_218 Marker111717_245 Marker111717_250 Marker111718_254 Marker111722_30 Marker111722_69 Marker111722_78 Marker111722_162 Marker111722_180 Marker111722_188 Marker111722_245 Marker111722_255 Marker111727_159 Marker111737_214 Marker111746_35 Marker111747_51 Marker111747_81 Marker111747_96 Marker111747_119 Marker111748_7 Marker111748_21 Marker111748_52 Marker111748_56 Marker111748_70 Marker111748_84 Marker111748_112 Marker111748_198 Marker111748_246 Marker111750_34 Marker111750_80 Marker111750_142 Marker111750_158 Marker111750_162 Marker111750_177 Marker111751_18 Marker111751_31 Marker111751_43 Marker111751_51 Marker111751_59 Marker111751_73 Marker111751_76 Marker111751_100 Marker111751_117 Marker111751_142 Marker111751_157 Marker111751_164 Marker111751_191 Marker111751_195 Marker111751_209 Marker111751_220 Marker111751_226 Marker111751_232 Marker111751_252 Marker111755_193 Marker111764_26 Marker111764_179 Marker111768_24 Marker111768_168 Marker111769_78 Marker111769_102 Marker111769_110 Marker111769_207 Marker111769_231 Marker111770_42 Marker111786_12 Marker111786_18 Marker111786_37 Marker111786_43 Marker111786_46 Marker111786_113 Marker111786_156 Marker111786_168 Marker111786_175 Marker111786_198 Marker111786_204 Marker111786_227 Marker111793_208 Marker111795_46 Marker111795_70 Marker111795_75 Marker111795_76 Marker111795_77 Marker111795_172 Marker111795_194 Marker111795_209 Marker111795_238 Marker111795_245 Marker111796_142 Marker111806_54 Marker111806_57 Marker111806_106 Marker111807_8 Marker111807_13 Marker111807_55 Marker111807_103 Marker111807_105 Marker111807_123 Marker111807_165 Marker111807_197 Marker111807_216 Marker111807_235 Marker111810_82 Marker111810_177 Marker111810_241 Marker111810_247 Marker111810_252 Marker111813_77 Marker111814_14 Marker111814_20 Marker111814_79 Marker111824_34 Marker111824_39 Marker111824_46 Marker111824_47 Marker111824_53 Marker111824_54 Marker111824_78 Marker111824_94 Marker111824_95 Marker111825_121 Marker111825_159 Marker111825_224 Marker111832_25 Marker111833_5 Marker111833_8 Marker111833_15 Marker111833_26 Marker111834_6 Marker111834_14 Marker111834_23 Marker111834_77 Marker111834_106 Marker111836_61 Marker111837_26 Marker111837_31 Marker111837_148 Marker111837_161 Marker111837_242 Marker111837_243 Marker111839_179 Marker111839_197 Marker111839_199 Marker111839_230 Marker111841_15 Marker111841_57 Marker111841_66 Marker111841_81 Marker111841_88 Marker111841_147 Marker111841_155 Marker111841_164 Marker111841_180 Marker111841_195 Marker111841_216 Marker111841_226 Marker111841_240 Marker111847_47 Marker111847_91 Marker111847_110 Marker111847_117 Marker111847_190 Marker111847_198 Marker111847_220 Marker111847_224 Marker111847_233 Marker111847_235 Marker111847_240 Marker111847_254 Marker111848_247 Marker111848_249 Marker111854_42 Marker111854_67 Marker111854_71 Marker111854_96 Marker111854_145 Marker111854_223 Marker111859_166 Marker111862_116 Marker111863_24 Marker111863_39 Marker111863_154 Marker111863_168 Marker111863_221 Marker111866_89 Marker111866_114 Marker111867_12 Marker111867_20 Marker111867_32 Marker111867_37 Marker111867_51 Marker111867_63 Marker111867_96 Marker111867_184 Marker111867_224 Marker111868_50 Marker111868_96 Marker111868_171 Marker111869_144 Marker111869_155 Marker111869_166 Marker111869_210 Marker111873_14 Marker111873_25 Marker111873_26 Marker111873_32 Marker111873_40 Marker111873_63 Marker111873_166 Marker111873_171 Marker111873_251 Marker111877_42 Marker111877_44 Marker111877_46 Marker111877_105 Marker111877_190 Marker111877_235 Marker111883_5 Marker111883_41 Marker111883_61 Marker111883_64 Marker111883_82 Marker111883_93 Marker111883_156 Marker111883_166 Marker111883_182 Marker111885_4 Marker111885_34 Marker111894_86 Marker111894_145 Marker111894_192 Marker111895_30 Marker111895_37 Marker111895_42 Marker111895_68 Marker111895_88 Marker111895_100 Marker111897_86 Marker111899_225 Marker111899_244 Marker111899_250 Marker111900_47 Marker111903_37 Marker111904_51 Marker111904_52 Marker111904_53 Marker111904_55 Marker111904_57 Marker111904_76 Marker111904_99 Marker111904_106 Marker111904_112 Marker111904_114 Marker111904_141 Marker111904_144 Marker111904_165 Marker111904_219 Marker111904_230 Marker111905_38 Marker111905_51 Marker111905_146 Marker111905_180 Marker111905_200 Marker111905_211 Marker111905_215 Marker111905_235 Marker111905_236 Marker111905_241 Marker111905_244 Marker111908_73 Marker111908_169 Marker111910_8 Marker111910_14 Marker111910_15 Marker111910_32 Marker111910_58 Marker111910_72 Marker111910_81 Marker111910_92 Marker111910_105 Marker111910_113 Marker111910_154 Marker111910_158 Marker111910_160 Marker111910_183 Marker111910_230 Marker111910_254 Marker111912_4 Marker111912_48 Marker111914_212 Marker111919_149 Marker111919_150 Marker111919_166 Marker111919_176 Marker111919_192 Marker111919_219 Marker111919_220 Marker111919_237 Marker111919_239 Marker111919_240 Marker111919_246 Marker111919_251 Marker111921_152 Marker111921_163 Marker111921_194 Marker111923_160 Marker111923_164 Marker111923_245 Marker111926_160 Marker111929_22 Marker111929_42 Marker111930_52 Marker111931_80 Marker111936_38 Marker111936_44 Marker111936_82 Marker111936_112 Marker111939_63 Marker111939_79 Marker111939_185 Marker111939_186 Marker111939_192 Marker111939_206 Marker111939_242 Marker111946_90 Marker111947_18 Marker111947_161 Marker111948_74 Marker111949_101 Marker111949_146 Marker111949_177 Marker111949_204 Marker111952_5 Marker111953_43 Marker111953_47 Marker111953_56 Marker111953_71 Marker111953_91 Marker111953_179 Marker111953_181 Marker111953_241 Marker111953_243 Marker111953_244 Marker111958_14 Marker111958_18 Marker111958_23 Marker111958_26 Marker111958_50 Marker111958_56 Marker111958_77 Marker111958_90 Marker111958_104 Marker111958_123 Marker111958_153 Marker111958_166 Marker111958_167 Marker111958_179 Marker111958_184 Marker111958_198 Marker111958_219 Marker111958_224 Marker111958_231 Marker111958_243 Marker111958_253 Marker111958_255 Marker111960_163 Marker111960_206 Marker111960_227 Marker111960_233 Marker111960_235 Marker111962_35 Marker111962_36 Marker111962_38 Marker111962_53 Marker111963_168 Marker111963_169 Marker111963_183 Marker111963_244 Marker111964_57 Marker111964_94 Marker111964_142 Marker111964_220 Marker111965_61 Marker111965_76 Marker111965_78 Marker111965_84 Marker111965_98 Marker111965_170 Marker111965_188 Marker111966_85 Marker111970_145 Marker111970_151 Marker111970_184 Marker111970_191 Marker111972_248 Marker111974_41 Marker111974_165 Marker111975_14 Marker111975_84 Marker111975_99 Marker111975_100 Marker111975_113 Marker111975_122 Marker111979_234 Marker111979_255 Marker111991_37 Marker111991_158 Marker111991_203 Marker111991_210 Marker111991_227 Marker111991_240 Marker111994_111 Marker111994_122 Marker111994_152 Marker111994_161 Marker111994_173 Marker111994_177 Marker111994_187 Marker111994_215 Marker111995_214 Marker111995_224 Marker112004_11 Marker112004_23 Marker112004_53 Marker112004_57 Marker112004_58 Marker112004_60 Marker112004_77 Marker112004_229 Marker112004_242 Marker112004_249 Marker112007_84 Marker112009_40 Marker112009_194 Marker112009_220 Marker112010_5 Marker112010_35 Marker112010_69 Marker112010_77 Marker112010_114 Marker112014_65 Marker112014_92 Marker112014_106 Marker112014_166 Marker112014_249 Marker112015_52 Marker112015_69 Marker112015_122 Marker112016_40 Marker112016_70 Marker112016_95 Marker112018_25 Marker112018_55 Marker112018_65 Marker112018_162 Marker112018_175 Marker112018_187 Marker112018_192 Marker112018_201 Marker112018_233 Marker112018_242 Marker112018_246 Marker112024_223 Marker112024_241 Marker112030_141 Marker112031_221 Marker112032_167 Marker112032_185 Marker112034_230 Marker112038_242 Marker112038_255 Marker112041_236 Marker112047_50 Marker112048_27 Marker112048_63 Marker112048_97 Marker112048_239 Marker112055_61 Marker112055_75 Marker112055_104 Marker112055_119 Marker112055_166 Marker112055_214 Marker112055_224 Marker112055_254 Marker112059_142 Marker112059_145 Marker112059_147 Marker112063_15 Marker112063_17 Marker112063_23 Marker112063_36 Marker112063_55 Marker112063_90 Marker112063_91 Marker112063_105 Marker112063_150 Marker112063_159 Marker112063_195 Marker112063_213 Marker112063_238 Marker112063_249 Marker112063_253 Marker112065_96 Marker112065_101 Marker112065_102 Marker112065_116 Marker112070_209 Marker112070_247 Marker112071_15 Marker112071_51 Marker112071_67 Marker112071_86 Marker112071_165 Marker112071_176 Marker112071_210 Marker112071_249 Marker112074_17 Marker112074_104 Marker112074_109 Marker112074_111 Marker112074_112 Marker112074_242 Marker112078_156 Marker112085_188 Marker112087_144 Marker112087_165 Marker112087_214 Marker112095_48 Marker112095_111 Marker112095_220 Marker112098_32 Marker112098_99 Marker112101_141 Marker112101_202 Marker112101_211 Marker112101_244 Marker112101_256 Marker112107_15 Marker112107_37 Marker112107_45 Marker112107_48 Marker112107_54 Marker112107_71 Marker112107_84 Marker112107_105 Marker112107_106 Marker112107_114 Marker112117_139 Marker112120_12 Marker112120_13 Marker112120_14 Marker112120_30 Marker112120_46 Marker112120_96 Marker112120_122 Marker112120_142 Marker112120_186 Marker112120_188 Marker112120_198 Marker112120_199 Marker112120_200 Marker112120_242 Marker112120_243 Marker112126_28 Marker112126_29 Marker112126_43 Marker112126_65 Marker112126_106 Marker112126_173 Marker112126_213 Marker112126_251 Marker112137_22 Marker112137_23 Marker112137_77 Marker112137_194 Marker112137_206 Marker112137_250 Marker112137_254 Marker112139_18 Marker112139_71 Marker112140_14 Marker112140_75 Marker112140_118 Marker112140_148 Marker112140_170 Marker112140_199 Marker112141_59 Marker112141_78 Marker112141_154 Marker112141_158 Marker112143_25 Marker112143_93 Marker112143_175 Marker112144_63 Marker112153_73 Marker112153_74 Marker112160_23 Marker112160_31 Marker112160_41 Marker112160_82 Marker112160_93 Marker112160_105 Marker112160_107 Marker112160_177 Marker112160_230 Marker112160_242 Marker112160_256 Marker112167_31 Marker112167_39 Marker112167_93 Marker112167_110 Marker112167_226 Marker112167_237 Marker112167_250 Marker112167_251 Marker112174_5 Marker112174_145 Marker112174_160 Marker112174_196 Marker112175_230 Marker112175_256 Marker112176_8 Marker112176_44 Marker112176_75 Marker112176_194 Marker112184_28 Marker112184_73 Marker112184_210 Marker112184_214 Marker112184_241 Marker112186_7 Marker112186_40 Marker112186_54 Marker112189_72 Marker112193_55 Marker112193_116 Marker112195_94 Marker112195_155 Marker112195_166 Marker112195_186 Marker112197_57 Marker112199_152 Marker112199_201 Marker112199_212 Marker112199_248 Marker112203_59 Marker112203_66 Marker112203_70 Marker112203_85 Marker112205_19 Marker112206_115 Marker112208_153 Marker112208_155 Marker112208_163 Marker112208_179 Marker112208_181 Marker112208_183 Marker112208_211 Marker112208_221 Marker112208_226 Marker112208_239 Marker112209_148 Marker112209_177 Marker112209_202 Marker112209_231 Marker112211_5 Marker112211_14 Marker112211_43 Marker112211_53 Marker112211_55 Marker112211_83 Marker112211_106 Marker112211_107 Marker112211_179 Marker112211_210 Marker112211_212 Marker112212_154 Marker112213_157 Marker112213_204 Marker112215_55 Marker112215_103 Marker112215_162 Marker112215_218 Marker112215_233 Marker112216_10 Marker112216_83 Marker112216_113 Marker112219_214 Marker112222_157 Marker112222_203 Marker112225_12 Marker112225_37 Marker112225_43 Marker112227_201 Marker112230_216 Marker112232_48 Marker112232_51 Marker112232_64 Marker112232_92 Marker112232_106 Marker112232_234 Marker112240_26 Marker112241_15 Marker112241_87 Marker112242_15 Marker112242_77 Marker112242_87 Marker112242_88 Marker112247_4 Marker112247_21 Marker112247_57 Marker112247_92 Marker112247_94 Marker112247_162 Marker112247_163 Marker112253_189 Marker112256_24 Marker112261_53 Marker112261_187 Marker112261_202 Marker112265_9 Marker112265_15 Marker112265_36 Marker112265_59 Marker112265_149 Marker112265_218 Marker112266_19 Marker112266_53 Marker112266_64 Marker112266_69 Marker112266_108 Marker112266_115 Marker112266_145 Marker112266_156 Marker112266_211 Marker112266_239 Marker112266_243 Marker112266_253 Marker112271_15 Marker112271_180 Marker112271_238 Marker112280_122 Marker112280_154 Marker112280_187 Marker112293_68 Marker112293_93 Marker112293_114 Marker112293_159 Marker112293_171 Marker112293_202 Marker112293_251 Marker112293_252 Marker112294_4 Marker112294_6 Marker112294_27 Marker112294_30 Marker112294_34 Marker112294_69 Marker112294_82 Marker112294_123 Marker112294_169 Marker112294_195 Marker112294_197 Marker112294_202 Marker112294_225 Marker112294_233 Marker112294_243 Marker112294_244 Marker112294_249 Marker112299_113 Marker112300_27 Marker112300_31 Marker112300_39 Marker112300_81 Marker112300_97 Marker112300_105 Marker112300_109 Marker112300_237 Marker112307_10 Marker112307_38 Marker112308_170 Marker112309_213 Marker112309_242 Marker112309_253 Marker112311_40 Marker112317_8 Marker112317_9 Marker112317_18 Marker112317_20 Marker112317_23 Marker112317_56 Marker112317_75 Marker112317_83 Marker112317_144 Marker112317_179 Marker112317_206 Marker112317_214 Marker112317_250 Marker112321_5 Marker112321_24 Marker112321_39 Marker112321_65 Marker112321_66 Marker112321_80 Marker112321_87 Marker112321_171 Marker112321_176 Marker112321_198 Marker112321_213 Marker112324_40 Marker112324_76 Marker112324_83 Marker112324_158 Marker112324_250 Marker112336_31 Marker112336_44 Marker112336_46 Marker112336_65 Marker112336_104 Marker112336_167 Marker112336_197 Marker112336_250 Marker112338_57 Marker112338_186 Marker112338_222 Marker112341_46 Marker112341_81 Marker112345_150 Marker112345_184 Marker112345_185 Marker112345_212 Marker112345_242 Marker112346_42 Marker112346_84 Marker112346_186 Marker112346_237 Marker112350_15 Marker112350_185 Marker112350_191 Marker112350_194 Marker112350_203 Marker112350_240 Marker112350_243 Marker112353_193 Marker112354_32 Marker112354_33 Marker112357_110 Marker112357_228 Marker112361_80 Marker112361_152 Marker112362_31 Marker112362_47 Marker112362_66 Marker112362_119 Marker112362_123 Marker112362_178 Marker112362_229 Marker112362_251 Marker112372_164 Marker112373_56 Marker112373_60 Marker112373_195 Marker112373_246 Marker112378_43 Marker112378_45 Marker112378_54 Marker112378_63 Marker112378_64 Marker112379_26 Marker112379_31 Marker112379_175 Marker112379_178 Marker112379_232 Marker112379_237 Marker112383_5 Marker112383_17 Marker112383_26 Marker112383_36 Marker112383_88 Marker112383_106 Marker112384_24 Marker112384_115 Marker112394_34 Marker112394_40 Marker112394_77 Marker112396_185 Marker112396_204 Marker112396_209 Marker112400_188 Marker112400_229 Marker112400_255 Marker112400_257 Marker112401_93 Marker112408_98 Marker112408_100 Marker112412_217 Marker112417_19 Marker112417_36 Marker112417_68 Marker112417_151 Marker112418_42 Marker112418_44 Marker112418_145 Marker112418_176 Marker112420_205 Marker112420_232 Marker112423_108 Marker112424_17 Marker112424_43 Marker112424_44 Marker112424_50 Marker112424_65 Marker112424_102 Marker112424_105 Marker112424_115 Marker112426_106 Marker112426_108 Marker112426_143 Marker112426_184 Marker112426_234 Marker112427_23 Marker112427_29 Marker112427_83 Marker112427_91 Marker112427_93 Marker112427_99 Marker112427_118 Marker112427_120 Marker112427_165 Marker112427_200 Marker112427_203 Marker112427_226 Marker112428_189 Marker112428_238 Marker112428_251 Marker112428_253 Marker112434_115 Marker112434_209 Marker112436_56 Marker112436_166 Marker112436_224 Marker112437_172 Marker112437_217 Marker112437_226 Marker112439_179 Marker112439_218 Marker112442_9 Marker112442_26 Marker112442_213 Marker112444_6 Marker112444_70 Marker112444_199 Marker112444_219 Marker112444_220 Marker112450_164 Marker112452_113 Marker112452_155 Marker112453_5 Marker112453_188 Marker112453_225 Marker112454_84 Marker112454_112 Marker112454_114 Marker112454_248 Marker112458_157 Marker112458_235 Marker112465_173 Marker112465_244 Marker112468_64 Marker112468_72 Marker112468_76 Marker112468_86 Marker112468_103 Marker112468_145 Marker112468_207 Marker112468_256 Marker112470_168 Marker112470_189 Marker112470_223 Marker112478_13 Marker112488_76 Marker112488_77 Marker112488_170 Marker112488_198 Marker112488_253 Marker112490_83 Marker112490_84 Marker112490_149 Marker112490_217 Marker112496_201 Marker112496_255 Marker112497_30 Marker112497_97 Marker112497_208 Marker112497_229 Marker112505_53 Marker112505_97 Marker112506_12 Marker112506_32 Marker112506_65 Marker112506_101 Marker112506_141 Marker112506_174 Marker112506_188 Marker112506_193 Marker112506_195 Marker112506_241 Marker112506_247 Marker112506_257 Marker112508_24 Marker112508_152 Marker112508_180 Marker112508_221 Marker112508_253 Marker112511_223 Marker112511_232 Marker112514_49 Marker112514_64 Marker112514_101 Marker112514_105 Marker112514_112 Marker112514_146 Marker112514_156 Marker112514_158 Marker112514_213 Marker112514_214 Marker112514_215 Marker112514_224 Marker112514_238 Marker112514_239 Marker112514_252 Marker112515_6 Marker112515_7 Marker112515_17 Marker112515_25 Marker112515_56 Marker112515_62 Marker112515_78 Marker112515_95 Marker112515_108 Marker112515_116 Marker112515_164 Marker112515_227 Marker112515_235 Marker112515_237 Marker112517_76 Marker112518_114 Marker112520_188 Marker112522_191 Marker112522_227 Marker112527_244 Marker112528_10 Marker112528_23 Marker112528_24 Marker112528_29 Marker112528_37 Marker112528_62 Marker112528_64 Marker112528_103 Marker112528_213 Marker112528_215 Marker112528_218 Marker112528_222 Marker112528_225 Marker112528_249 Marker112537_54 Marker112537_171 Marker112537_172 Marker112539_28 Marker112541_12 Marker112541_93 Marker112541_94 Marker112541_203 Marker112548_25 Marker112548_228 Marker112556_17 Marker112556_63 Marker112556_82 Marker112556_102 Marker112556_139 Marker112556_154 Marker112556_199 Marker112556_219 Marker112557_117 Marker112557_141 Marker112557_165 Marker112557_173 Marker112557_190 Marker112557_197 Marker112559_199 Marker112561_15 Marker112562_250 Marker112564_38 Marker112564_50 Marker112564_79 Marker112564_87 Marker112564_90 Marker112564_91 Marker112564_106 Marker112564_120 Marker112564_160 Marker112564_175 Marker112564_200 Marker112564_218 Marker112564_220 Marker112566_7 Marker112566_40 Marker112566_121 Marker112573_12 Marker112573_14 Marker112573_17 Marker112573_89 Marker112573_189 Marker112573_198 Marker112573_213 Marker112573_215 Marker112573_239 Marker112573_246 Marker112573_251 Marker112573_257 Marker112574_102 Marker112574_224 Marker112577_17 Marker112577_214 Marker112578_176 Marker112580_149 Marker112580_174 Marker112580_186 Marker112580_196 Marker112580_246 Marker112582_95 Marker112582_110 Marker112582_234 Marker112587_68 Marker112587_114 Marker112587_178 Marker112587_204 Marker112589_62 Marker112589_87 Marker112589_103 Marker112589_109 Marker112589_225 Marker112589_250 Marker112591_6 Marker112591_34 Marker112591_49 Marker112591_83 Marker112591_86 Marker112596_11 Marker112596_59 Marker112596_85 Marker112596_141 Marker112596_198 Marker112596_200 Marker112597_41 Marker112597_50 Marker112597_64 Marker112597_89 Marker112598_24 Marker112598_25 Marker112598_66 Marker112598_69 Marker112598_138 Marker112598_148 Marker112598_193 Marker112601_53 Marker112605_244 Marker112608_228 Marker112611_7 Marker112611_8 Marker112611_33 Marker112611_37 Marker112611_66 Marker112611_77 Marker112611_92 Marker112611_120 Marker112611_160 Marker112611_168 Marker112611_173 Marker112611_186 Marker112611_204 Marker112611_245 Marker112611_254 Marker112613_74 Marker112613_96 Marker112615_55 Marker112615_86 Marker112615_108 Marker112619_158 Marker112620_102 Marker112623_218 Marker112627_5 Marker112627_6 Marker112627_53 Marker112627_105 Marker112632_26 Marker112632_43 Marker112632_160 Marker112632_165 Marker112632_186 Marker112632_216 Marker112632_228 Marker112632_239 Marker112633_5 Marker112633_70 Marker112633_86 Marker112633_113 Marker112633_178 Marker112633_207 Marker112633_213 Marker112634_13 Marker112634_51 Marker112634_73 Marker112634_200 Marker112634_204 Marker112646_7 Marker112646_15 Marker112646_69 Marker112646_97 Marker112646_101 Marker112648_245 Marker112669_53 Marker112671_157 Marker112671_225 Marker112675_56 Marker112676_17 Marker112676_67 Marker112676_101 Marker112676_164 Marker112676_200 Marker112676_219 Marker112676_256 Marker112679_190 Marker112679_203 Marker112682_18 Marker112682_22 Marker112682_27 Marker112682_40 Marker112682_45 Marker112682_59 Marker112682_60 Marker112682_100 Marker112682_101 Marker112682_163 Marker112682_184 Marker112682_190 Marker112682_230 Marker112682_233 Marker112682_243 Marker112682_244 Marker112692_33 Marker112692_160 Marker112693_70 Marker112693_72 Marker112693_92 Marker112693_98 Marker112696_199 Marker112696_203 Marker112696_236 Marker112700_108 Marker112701_168 Marker112701_189 Marker112701_212 Marker112703_34 Marker112703_44 Marker112704_50 Marker112704_190 Marker112704_252 Marker112711_175 Marker112721_141 Marker112721_182 Marker112721_183 Marker112721_204 Marker112721_238 Marker112721_247 Marker112721_251 Marker112721_257 Marker112723_59 Marker112723_231 Marker112726_192 Marker112726_210 Marker112726_230 Marker112726_234 Marker112729_32 Marker112729_68 Marker112729_83 Marker112729_95 Marker112729_105 Marker112729_147 Marker112733_31 Marker112733_37 Marker112733_96 Marker112735_101 Marker112740_5 Marker112740_11 Marker112740_30 Marker112740_37 Marker112740_90 Marker112740_91 Marker112740_160 Marker112740_206 Marker112740_256 Marker112745_6 Marker112745_11 Marker112745_39 Marker112745_63 Marker112745_76 Marker112745_103 Marker112747_113 Marker112747_186 Marker112747_250 Marker112748_6 Marker112748_10 Marker112748_21 Marker112748_25 Marker112748_38 Marker112748_92 Marker112748_105 Marker112748_107 Marker112748_108 Marker112748_109 Marker112748_159 Marker112748_164 Marker112748_186 Marker112748_226 Marker112748_235 Marker112748_258 Marker112749_21 Marker112749_28 Marker112749_30 Marker112749_222 Marker112750_144 Marker112750_162 Marker112753_81 Marker112753_98 Marker112755_83 Marker112756_34 Marker112756_142 Marker112756_144 Marker112756_174 Marker112756_189 Marker112756_226 Marker112757_25 Marker112757_27 Marker112757_44 Marker112757_49 Marker112757_105 Marker112758_88 Marker112758_96 Marker112758_114 Marker112758_153 Marker112758_165 Marker112758_217 Marker112758_243 Marker112758_251 Marker112758_254 Marker112759_114 Marker112759_143 Marker112759_179 Marker112759_184 Marker112761_45 Marker112761_89 Marker112761_94 Marker112761_100 Marker112761_109 Marker112761_167 Marker112761_188 Marker112761_195 Marker112761_223 Marker112761_237 Marker112761_242 Marker112772_24 Marker112772_27 Marker112772_55 Marker112772_176 Marker112779_14 Marker112779_44 Marker112779_66 Marker112780_113 Marker112780_252 Marker112783_28 Marker112783_50 Marker112783_80 Marker112783_110 Marker112783_116 Marker112784_23 Marker112784_43 Marker112784_89 Marker112784_203 Marker112784_234 Marker112784_242 Marker112787_83 Marker112787_113 Marker112787_114 Marker112787_119 Marker112795_21 Marker112795_23 Marker112795_25 Marker112795_49 Marker112795_52 Marker112795_54 Marker112795_81 Marker112795_154 Marker112795_186 Marker112795_244 Marker112796_26 Marker112796_36 Marker112796_87 Marker112796_88 Marker112796_102 Marker112796_110 Marker112796_158 Marker112796_224 Marker112803_23 Marker112803_114 Marker112804_10 Marker112804_20 Marker112804_34 Marker112804_45 Marker112804_66 Marker112804_68 Marker112804_118 Marker112804_141 Marker112804_146 Marker112804_152 Marker112804_189 Marker112804_202 Marker112804_205 Marker112804_239 Marker112808_146 Marker112811_40 Marker112811_50 Marker112811_58 Marker112811_70 Marker112811_89 Marker112811_150 Marker112811_171 Marker112811_177 Marker112811_179 Marker112811_189 Marker112811_226 Marker112811_249 Marker112814_33 Marker112814_35 Marker112814_53 Marker112814_92 Marker112814_172 Marker112814_179 Marker112814_253 Marker112815_38 Marker112815_50 Marker112815_122 Marker112815_159 Marker112816_141 Marker112821_236 Marker112826_8 Marker112826_72 Marker112826_80 Marker112826_92 Marker112826_114 Marker112831_115 Marker112831_116 Marker112831_154 Marker112831_165 Marker112832_86 Marker112832_160 Marker112832_162 Marker112832_180 Marker112832_181 Marker112832_206 Marker112833_251 Marker112837_178 Marker112837_214 Marker112838_31 Marker112840_31 Marker112840_38 Marker112840_88 Marker112840_150 Marker112840_250 Marker112848_14 Marker112848_15 Marker112848_72 Marker112848_83 Marker112848_115 Marker112848_179 Marker112848_220 Marker112848_250 Marker112850_19 Marker112850_75 Marker112850_157 Marker112850_166 Marker112850_230 Marker112850_240 Marker112851_40 Marker112852_236 Marker112864_70 Marker112869_31 Marker112883_38 Marker112883_42 Marker112883_55 Marker112884_17 Marker112884_43 Marker112884_93 Marker112885_17 Marker112890_4 Marker112890_8 Marker112890_63 Marker112890_97 Marker112890_183 Marker112890_190 Marker112892_48 Marker112892_55 Marker112892_82 Marker112892_98 Marker112892_116 Marker112895_111 Marker112895_243 Marker112897_95 Marker112897_113 Marker112899_116 Marker112900_22 Marker112900_25 Marker112900_36 Marker112900_39 Marker112900_57 Marker112900_63 Marker112900_67 Marker112900_68 Marker112900_99 Marker112900_214 Marker112903_8 Marker112903_10 Marker112903_14 Marker112903_49 Marker112903_52 Marker112903_53 Marker112903_78 Marker112915_14 Marker112915_28 Marker112915_33 Marker112915_43 Marker112915_69 Marker112915_106 Marker112915_111 Marker112915_113 Marker112915_214 Marker112915_221 Marker112915_234 Marker112917_33 Marker112917_170 Marker112920_5 Marker112920_79 Marker112920_92 Marker112920_94 Marker112920_179 Marker112920_189 Marker112920_202 Marker112921_88 Marker112922_31 Marker112922_36 Marker112922_73 Marker112922_108 Marker112926_31 Marker112926_32 Marker112926_79 Marker112926_88 Marker112926_116 Marker112926_171 Marker112926_197 Marker112926_202 Marker112926_227 Marker112926_234 Marker112926_245 Marker112929_62 Marker112929_64 Marker112929_88 Marker112930_147 Marker112930_167 Marker112930_218 Marker112930_232 Marker112931_42 Marker112931_68 Marker112932_5 Marker112932_72 Marker112932_83 Marker112932_116 Marker112932_182 Marker112932_211 Marker112932_215 Marker112934_240 Marker112939_72 Marker112943_251 Marker112944_154 Marker112944_171 Marker112945_62 Marker112946_51 Marker112946_103 Marker112946_108 Marker112946_111 Marker112946_147 Marker112946_164 Marker112946_175 Marker112946_182 Marker112946_186 Marker112946_201 Marker112946_208 Marker112946_214 Marker112946_227 Marker112946_248 Marker112948_8 Marker112948_11 Marker112948_94 Marker112948_175 Marker112948_211 Marker112948_212 Marker112948_219 Marker112948_224 Marker112956_20 Marker112959_7 Marker112959_18 Marker112959_38 Marker112959_100 Marker112959_167 Marker112959_170 Marker112959_199 Marker112972_63 Marker112972_68 Marker112972_76 Marker112972_86 Marker112972_157 Marker112972_239 Marker112975_30 Marker112975_49 Marker112975_51 Marker112975_82 Marker112975_154 Marker112975_165 Marker112975_187 Marker112975_195 Marker112979_4 Marker112979_15 Marker112979_75 Marker112979_98 Marker112979_180 Marker112981_24 Marker112981_35 Marker112981_53 Marker112981_160 Marker112981_177 Marker112981_196 Marker112981_207 Marker112981_211 Marker112981_235 Marker112982_145 Marker112982_155 Marker112982_161 Marker112982_234 Marker112982_237 Marker112982_243 Marker112987_73 Marker112987_80 Marker112987_84 Marker112987_120 Marker112995_26 Marker112995_80 Marker112995_103 Marker112997_54 Marker112997_79 Marker112997_81 Marker112997_90 Marker112997_104 Marker112997_105 Marker112998_43 Marker112998_95 Marker113000_5 Marker113000_66 Marker113000_95 Marker113005_19 Marker113005_34 Marker113005_56 Marker113005_59 Marker113005_71 Marker113005_78 Marker113005_83 Marker113005_110 Marker113005_228 Marker113005_235 Marker113005_239 Marker113008_16 Marker113010_8 Marker113010_25 Marker113010_31 Marker113010_48 Marker113010_75 Marker113010_80 Marker113010_213 Marker113010_232 Marker113010_239 Marker113010_240 Marker113012_12 Marker113012_14 Marker113012_15 Marker113012_34 Marker113012_38 Marker113012_57 Marker113012_75 Marker113012_90 Marker113012_175 Marker113012_198 Marker113012_200 Marker113012_209 Marker113012_225 Marker113013_15 Marker113013_16 Marker113013_31 Marker113013_121 Marker113013_143 Marker113013_147 Marker113013_173 Marker113013_189 Marker113013_222 Marker113013_242 Marker113020_35 Marker113020_162 Marker113020_163 Marker113020_181 Marker113020_229 Marker113024_4 Marker113024_35 Marker113031_198 Marker113031_236 Marker113031_255 Marker113032_18 Marker113032_20 Marker113032_44 Marker113032_57 Marker113032_58 Marker113032_73 Marker113032_75 Marker113032_87 Marker113032_145 Marker113032_161 Marker113032_177 Marker113032_180 Marker113032_237 Marker113032_243 Marker113032_246 Marker113032_257 Marker113034_181 Marker113038_43 Marker113054_142 Marker113054_147 Marker113054_173 Marker113054_182 Marker113054_192 Marker113054_236 Marker113054_245 Marker113059_4 Marker113059_56 Marker113059_86 Marker113059_180 Marker113061_23 Marker113061_95 Marker113068_25 Marker113069_44 Marker113072_44 Marker113072_51 Marker113072_145 Marker113072_173 Marker113072_181 Marker113073_220 Marker113086_13 Marker113086_34 Marker113086_43 Marker113086_65 Marker113086_71 Marker113086_94 Marker113086_102 Marker113086_110 Marker113086_144 Marker113086_152 Marker113086_177 Marker113086_184 Marker113086_192 Marker113086_197 Marker113086_199 Marker113086_242 Marker113086_244 Marker113088_68 Marker113088_81 Marker113088_169 Marker113088_213 Marker113088_237 Marker113088_256 Marker113089_18 Marker113089_42 Marker113089_48 Marker113089_110 Marker113100_87 Marker113102_28 Marker113102_31 Marker113102_49 Marker113102_101 Marker113102_107 Marker113102_116 Marker113104_11 Marker113104_60 Marker113110_68 Marker113110_90 Marker113111_8 Marker113111_10 Marker113111_27 Marker113111_29 Marker113111_45 Marker113111_47 Marker113111_61 Marker113111_73 Marker113111_116 Marker113112_57 Marker113112_58 Marker113112_104 Marker113112_107 Marker113112_116 Marker113112_158 Marker113112_196 Marker113112_208 Marker113112_234 Marker113121_143 Marker113121_198 Marker113121_201 Marker113130_5 Marker113130_14 Marker113130_19 Marker113130_27 Marker113130_32 Marker113130_58 Marker113130_75 Marker113130_78 Marker113130_80 Marker113130_113 Marker113137_16 Marker113139_170 Marker113139_177 Marker113139_185 Marker113139_227 Marker113139_229 Marker113146_92 Marker113146_117 Marker113147_17 Marker113147_92 Marker113147_186 Marker113154_14 Marker113154_37 Marker113154_54 Marker113154_76 Marker113154_97 Marker113154_105 Marker113154_108 Marker113154_143 Marker113154_151 Marker113154_157 Marker113154_247 Marker113155_101 Marker113165_6 Marker113165_17 Marker113165_43 Marker113165_44 Marker113168_95 Marker113168_97 Marker113168_168 Marker113168_173 Marker113169_30 Marker113169_35 Marker113173_191 Marker113174_6 Marker113174_12 Marker113174_39 Marker113174_58 Marker113174_62 Marker113174_63 Marker113174_215 Marker113178_66 Marker113178_160 Marker113183_205 Marker113188_5 Marker113188_10 Marker113188_16 Marker113188_55 Marker113188_68 Marker113189_145 Marker113189_200 Marker113190_14 Marker113190_61 Marker113190_105 Marker113190_253 Marker113191_146 Marker113191_181 Marker113191_202 Marker113196_34 Marker113196_38 Marker113196_39 Marker113196_63 Marker113196_81 Marker113196_90 Marker113196_108 Marker113196_111 Marker113201_106 Marker113201_185 Marker113206_227 Marker113206_241 Marker113206_248 Marker113208_47 Marker113208_86 Marker113223_41 Marker113223_91 Marker113226_19 Marker113226_28 Marker113226_102 Marker113226_103 Marker113226_144 Marker113226_248 Marker113227_67 Marker113239_27 Marker113239_211 Marker113242_33 Marker113242_163 Marker113242_214 Marker113248_151 Marker113248_172 Marker113248_178 Marker113249_149 Marker113249_154 Marker113249_164 Marker113249_167 Marker113249_176 Marker113249_182 Marker113249_189 Marker113249_193 Marker113249_246 Marker113249_247 Marker113249_252 Marker113254_16 Marker113254_33 Marker113254_201 Marker113254_250 Marker113262_47 Marker113262_186 Marker113262_225 Marker113266_163 Marker113271_33 Marker113271_35 Marker113271_41 Marker113271_51 Marker113271_57 Marker113271_75 Marker113271_180 Marker113271_220 Marker113279_34 Marker113279_43 Marker113279_50 Marker113282_110 Marker113285_147 Marker113286_66 Marker113292_11 Marker113292_119 Marker113293_192 Marker113293_214 Marker113293_243 Marker113295_151 Marker113295_191 Marker113295_218 Marker113310_5 Marker113311_256 Marker113318_68 Marker113318_94 Marker113318_113 Marker113318_119 Marker113318_220 Marker113318_233 Marker113322_23 Marker113322_76 Marker113322_143 Marker113322_147 Marker113322_148 Marker113322_154 Marker113322_176 Marker113322_212 Marker113322_252 Marker113326_245 Marker113335_10 Marker113335_113 Marker113335_195 Marker113335_209 Marker113335_224 Marker113335_225 Marker113339_59 Marker113339_71 Marker113344_12 Marker113344_32 Marker113344_70 Marker113344_75 Marker113344_82 Marker113344_96 Marker113344_103 Marker113344_117 Marker113344_118 Marker113344_155 Marker113344_167 Marker113344_168 Marker113344_177 Marker113344_178 Marker113344_190 Marker113344_194 Marker113344_196 Marker113344_197 Marker113344_207 Marker113344_208 Marker113344_223 Marker113344_226 Marker113345_23 Marker113345_40 Marker113345_52 Marker113345_70 Marker113345_75 Marker113345_76 Marker113345_101 Marker113345_111 Marker113345_171 Marker113350_5 Marker113350_164 Marker113350_185 Marker113353_157 Marker113353_204 Marker113353_219 Marker113353_223 Marker113353_231 Marker113356_160 Marker113356_250 Marker113357_19 Marker113357_138 Marker113357_196 Marker113357_200 Marker113357_237 Marker113361_145 Marker113361_152 Marker113361_230 Marker113362_72 Marker113362_105 Marker113362_113 Marker113362_114 Marker113362_144 Marker113362_166 Marker113362_187 Marker113362_188 Marker113362_207 Marker113362_253 Marker113362_254 Marker113363_117 Marker113366_28 Marker113366_35 Marker113366_40 Marker113367_138 Marker113367_178 Marker113369_7 Marker113369_55 Marker113369_74 Marker113369_97 Marker113369_167 Marker113369_170 Marker113369_217 Marker113369_245 Marker113370_206 Marker113375_59 Marker113375_99 Marker113375_158 Marker113375_197 Marker113375_230 Marker113375_249 Marker113378_257 Marker113379_31 Marker113379_53 Marker113379_117 Marker113379_222 Marker113381_4 Marker113381_17 Marker113381_106 Marker113381_184 Marker113381_192 Marker113383_8 Marker113383_91 Marker113383_101 Marker113388_187 Marker113388_210 Marker113388_233 Marker113388_245 Marker113392_31 Marker113392_53 Marker113392_92 Marker113392_93 Marker113392_211 Marker113392_258 Marker113394_7 Marker113394_89 Marker113394_120 Marker113394_181 Marker113394_219 Marker113400_40 Marker113401_16 Marker113401_122 Marker113401_153 Marker113402_6 Marker113402_35 Marker113402_236 Marker113403_201 Marker113403_211 Marker113405_161 Marker113405_169 Marker113405_205 Marker113405_213 Marker113405_250 Marker113409_235 Marker113410_108 Marker113410_196 Marker113411_36 Marker113411_42 Marker113411_45 Marker113411_68 Marker113411_164 Marker113412_15 Marker113412_38 Marker113412_142 Marker113412_189 Marker113412_257 Marker113413_108 Marker113413_246 Marker113414_19 Marker113414_89 Marker113420_51 Marker113420_150 Marker113420_159 Marker113420_201 Marker113420_211 Marker113420_221 Marker113422_93 Marker113422_98 Marker113422_209 Marker113424_25 Marker113428_28 Marker113428_40 Marker113428_100 Marker113437_93 Marker113437_95 Marker113439_257 Marker113440_170 Marker113440_177 Marker113441_41 Marker113441_165 Marker113444_109 Marker113447_12 Marker113447_40 Marker113447_56 Marker113447_66 Marker113447_71 Marker113447_99 Marker113452_22 Marker113452_24 Marker113452_80 Marker113452_81 Marker113452_205 Marker113452_223 Marker113452_237 Marker113456_257 Marker113460_182 Marker113460_230 Marker113461_32 Marker113461_47 Marker113465_182 Marker113467_84 Marker113467_149 Marker113467_175 Marker113467_246 Marker113468_10 Marker113468_173 Marker113468_174 Marker113469_32 Marker113469_46 Marker113469_56 Marker113469_88 Marker113469_107 Marker113469_225 Marker113469_229 Marker113475_94 Marker113475_119 Marker113475_155 Marker113477_44 Marker113482_22 Marker113482_72 Marker113482_101 Marker113482_160 Marker113482_174 Marker113482_253 Marker113483_58 Marker113483_94 Marker113483_141 Marker113483_163 Marker113483_189 Marker113483_195 Marker113483_229 Marker113483_239 Marker113483_250 Marker113488_233 Marker113491_149 Marker113491_164 Marker113491_243 Marker113494_116 Marker113495_186 Marker113498_116 Marker113498_146 Marker113500_35 Marker113500_57 Marker113500_89 Marker113500_139 Marker113500_152 Marker113503_76 Marker113507_22 Marker113507_54 Marker113507_66 Marker113507_73 Marker113507_80 Marker113507_87 Marker113509_49 Marker113509_96 Marker113509_146 Marker113509_172 Marker113509_178 Marker113509_248 Marker113519_30 Marker113519_54 Marker113519_59 Marker113519_95 Marker113521_10 Marker113521_31 Marker113521_38 Marker113521_39 Marker113521_64 Marker113521_65 Marker113521_78 Marker113521_85 Marker113521_120 Marker113521_122 Marker113521_138 Marker113521_165 Marker113521_166 Marker113521_174 Marker113521_237 Marker113523_112 Marker113530_8 Marker113530_16 Marker113530_111 Marker113535_169 Marker113535_179 Marker113535_184 Marker113535_186 Marker113535_236 Marker113535_248 Marker113535_250 Marker113540_107 Marker113540_200 Marker113540_212 Marker113540_225 Marker113540_249 Marker113541_24 Marker113550_229 Marker113552_139 Marker113554_165 Marker113555_81 Marker113555_247 Marker113556_9 Marker113556_34 Marker113556_38 Marker113556_64 Marker113556_104 Marker113556_173 Marker113556_217 Marker113558_13 Marker113560_25 Marker113560_52 Marker113560_109 Marker113560_157 Marker113560_166 Marker113560_227 Marker113560_231 Marker113560_246 Marker113566_13 Marker113566_18 Marker113566_70 Marker113566_71 Marker113566_81 Marker113566_84 Marker113566_86 Marker113566_154 Marker113566_228 Marker113568_46 Marker113568_60 Marker113568_84 Marker113568_98 Marker113568_102 Marker113568_195 Marker113568_229 Marker113572_76 Marker113572_92 Marker113572_143 Marker113572_228 Marker113575_117 Marker113575_219 Marker113576_25 Marker113576_105 Marker113576_107 Marker113583_141 Marker113594_38 Marker113594_243 Marker113594_249 Marker113604_31 Marker113604_90 Marker113604_243 Marker113605_171 Marker113605_192 Marker113608_172 Marker113624_66 Marker113625_171 Marker113625_189 Marker113626_16 Marker113626_81 Marker113626_171 Marker113626_204 Marker113631_174 Marker113631_237 Marker113635_10 Marker113640_192 Marker113647_37 Marker113647_56 Marker113647_213 Marker113652_4 Marker113657_20 Marker113657_32 Marker113657_34 Marker113657_71 Marker113657_74 Marker113657_120 Marker113657_170 Marker113657_202 Marker113657_211 Marker113657_221 Marker113662_49 Marker113662_54 Marker113662_248 Marker113663_12 Marker113663_24 Marker113663_48 Marker113663_50 Marker113663_71 Marker113663_82 Marker113663_100 Marker113663_101 Marker113663_161 Marker113663_172 Marker113663_239 Marker113666_28 Marker113666_37 Marker113666_43 Marker113666_50 Marker113666_61 Marker113666_105 Marker113670_57 Marker113670_99 Marker113670_153 Marker113683_4 Marker113683_114 Marker113683_153 Marker113692_42 Marker113692_103 Marker113696_212 Marker113696_213 Marker113696_223 Marker113696_230 Marker113702_58 Marker113702_105 Marker113702_241 Marker113703_225 Marker113704_15 Marker113704_16 Marker113704_40 Marker113704_72 Marker113704_76 Marker113704_107 Marker113704_115 Marker113704_224 Marker113708_228 Marker113712_35 Marker113712_58 Marker113712_83 Marker113712_104 Marker113718_187 Marker113720_19 Marker113720_30 Marker113720_172 Marker113720_253 Marker113726_36 Marker113726_40 Marker113726_69 Marker113726_85 Marker113726_89 Marker113726_156 Marker113726_177 Marker113726_204 Marker113726_205 Marker113726_216 Marker113726_220 Marker113726_228 Marker113728_74 Marker113728_88 Marker113728_180 Marker113728_206 Marker113729_68 Marker113730_71 Marker113730_88 Marker113730_91 Marker113730_235 Marker113734_45 Marker113734_46 Marker113734_53 Marker113734_55 Marker113734_63 Marker113734_70 Marker113734_88 Marker113734_90 Marker113734_92 Marker113734_94 Marker113734_104 Marker113734_105 Marker113739_59 Marker113739_66 Marker113739_113 Marker113739_174 Marker113739_179 Marker113739_182 Marker113739_198 Marker113739_219 Marker113742_10 Marker113742_106 Marker113742_139 Marker113742_257 Marker113744_98 Marker113744_147 Marker113744_194 Marker113744_209 Marker113744_219 Marker113744_231 Marker113744_240 Marker113752_6 Marker113752_28 Marker113752_41 Marker113752_98 Marker113752_147 Marker113752_149 Marker113752_179 Marker113752_224 Marker113757_19 Marker113757_51 Marker113757_72 Marker113757_79 Marker113757_123 Marker113757_244 Marker113760_35 Marker113760_210 Marker113760_228 Marker113760_256 Marker113761_175 Marker113765_76 Marker113767_43 Marker113767_53 Marker113770_166 Marker113770_244 Marker113770_250 Marker113775_36 Marker113775_164 Marker113775_180 Marker113775_185 Marker113775_206 Marker113775_234 Marker113777_146 Marker113777_228 Marker113779_36 Marker113779_118 Marker113779_156 Marker113779_214 Marker113780_36 Marker113780_83 Marker113780_101 Marker113780_110 Marker113780_116 Marker113782_31 Marker113782_37 Marker113782_43 Marker113782_44 Marker113782_47 Marker113782_88 Marker113782_116 Marker113782_171 Marker113782_216 Marker113784_71 Marker113784_73 Marker113784_83 Marker113784_95 Marker113784_108 Marker113784_111 Marker113784_121 Marker113784_200 Marker113784_218 Marker113784_231 Marker113784_247 Marker113788_255 Marker113790_183 Marker113790_251 Marker113795_155 Marker113796_43 Marker113796_145 Marker113796_183 Marker113796_247 Marker113799_148 Marker113799_151 Marker113805_45 Marker113805_48 Marker113805_65 Marker113805_73 Marker113805_80 Marker113808_213 Marker113813_173 Marker113816_69 Marker113816_96 Marker113816_103 Marker113816_162 Marker113816_211 Marker113816_213 Marker113816_249 Marker113826_21 Marker113826_50 Marker113826_67 Marker113826_70 Marker113826_93 Marker113826_115 Marker113826_184 Marker113826_185 Marker113826_189 Marker113826_190 Marker113826_199 Marker113826_233 Marker113827_146 Marker113827_188 Marker113827_193 Marker113827_204 Marker113830_52 Marker113830_74 Marker113830_155 Marker113830_182 Marker113830_227 Marker113830_255 Marker113834_142 Marker113834_166 Marker113834_216 Marker113834_246 Marker113839_258 Marker113841_214 Marker113843_13 Marker113843_41 Marker113843_60 Marker113843_152 Marker113849_48 Marker113849_65 Marker113849_188 Marker113849_204 Marker113852_62 Marker113852_70 Marker113852_219 Marker113855_45 Marker113855_58 Marker113855_160 Marker113855_162 Marker113855_189 Marker113855_201 Marker113860_18 Marker113860_24 Marker113860_198 Marker113860_223 Marker113863_10 Marker113863_22 Marker113863_32 Marker113863_44 Marker113863_66 Marker113863_74 Marker113863_216 Marker113864_18 Marker113864_22 Marker113864_47 Marker113864_55 Marker113864_61 Marker113864_93 Marker113864_94 Marker113864_107 Marker113864_115 Marker113864_200 Marker113864_224 Marker113864_230 Marker113864_234 Marker113864_238 Marker113867_160 Marker113867_181 Marker113867_195 Marker113868_27 Marker113868_33 Marker113868_88 Marker113868_96 Marker113868_98 Marker113868_168 Marker113868_212 Marker113872_39 Marker113872_54 Marker113885_83 Marker113885_104 Marker113885_106 Marker113885_119 Marker113885_220 Marker113885_239 Marker113890_85 Marker113890_176 Marker113890_179 Marker113890_210 Marker113890_228 Marker113893_180 Marker113893_183 Marker113893_184 Marker113893_190 Marker113893_233 Marker113893_249 Marker113895_20 Marker113895_29 Marker113895_144 Marker113895_150 Marker113895_203 Marker113898_147 Marker113898_184 Marker113898_189 Marker113898_224 Marker113906_40 Marker113906_49 Marker113906_158 Marker113906_193 Marker113906_257 Marker113920_33 Marker113920_57 Marker113920_82 Marker113920_147 Marker113920_153 Marker113920_155 Marker113920_188 Marker113930_67 Marker113930_77 Marker113930_98 Marker113930_121 Marker113930_140 Marker113930_165 Marker113930_167 Marker113930_168 Marker113930_172 Marker113930_179 Marker113930_186 Marker113930_198 Marker113930_205 Marker113930_213 Marker113930_251 Marker113939_100 Marker113939_109 Marker113939_173 Marker113941_14 Marker113941_15 Marker113941_17 Marker113941_26 Marker113941_62 Marker113941_91 Marker113941_111 Marker113941_120 Marker113941_121 Marker113941_156 Marker113941_170 Marker113941_187 Marker113941_202 Marker113941_211 Marker113941_230 Marker113942_100 Marker113942_104 Marker113942_107 Marker113955_11 Marker113955_59 Marker113955_102 Marker113956_39 Marker113956_44 Marker113956_45 Marker113956_106 Marker113956_108 Marker113956_111 Marker113956_145 Marker113956_146 Marker113956_214 Marker113956_220 Marker113956_250 Marker113958_29 Marker113958_69 Marker113958_96 Marker113958_104 Marker113958_106 Marker113960_81 Marker113961_229 Marker113962_12 Marker113965_33 Marker113965_34 Marker113965_42 Marker113965_46 Marker113965_54 Marker113965_96 Marker113965_99 Marker113965_115 Marker113965_146 Marker113965_203 Marker113972_27 Marker113972_93 Marker113977_143 Marker113978_7 Marker113978_58 Marker113978_97 Marker113978_107 Marker113978_113 Marker113978_162 Marker113978_171 Marker113978_213 Marker113981_198 Marker113983_90 Marker113984_38 Marker113984_51 Marker113984_70 Marker113984_79 Marker113984_87 Marker113984_106 Marker113984_115 Marker113984_140 Marker113984_184 Marker113984_217 Marker113984_234 Marker113984_255 Marker113998_143 Marker113998_150 Marker113998_247 Marker113999_22 Marker113999_80 Marker113999_149 Marker113999_151 Marker113999_200 Marker113999_203 Marker113999_239 Marker114000_18 Marker114000_24 Marker114000_25 Marker114000_26 Marker114000_40 Marker114000_77 Marker114000_90 Marker114000_91 Marker114000_118 Marker114000_119 Marker114000_121 Marker114000_185 Marker114000_190 Marker114004_5 Marker114004_241 Marker114005_13 Marker114005_66 Marker114005_76 Marker114005_105 Marker114005_108 Marker114005_141 Marker114005_209 Marker114005_223 Marker114005_251 Marker114007_29 Marker114007_101 Marker114010_55 Marker114010_64 Marker114010_65 Marker114014_150 Marker114014_213 Marker114018_228 Marker114027_34 Marker114028_20 Marker114028_41 Marker114028_81 Marker114028_94 Marker114038_94 Marker114038_104 Marker114041_208 Marker114041_209 Marker114041_236 Marker114041_237 Marker114041_248 Marker114046_27 Marker114046_35 Marker114046_44 Marker114046_105 Marker114047_18 Marker114047_219 Marker114048_145 Marker114048_158 Marker114048_163 Marker114048_184 Marker114048_195 Marker114049_67 Marker114051_232 Marker114051_236 Marker114054_162 Marker114054_198 Marker114059_38 Marker114062_19 Marker114062_25 Marker114062_92 Marker114063_253 Marker114064_237 Marker114066_218 Marker114066_221 Marker114069_5 Marker114069_50 Marker114069_146 Marker114069_147 Marker114069_154 Marker114069_181 Marker114069_220 Marker114069_222 Marker114069_252 Marker114076_150 Marker114076_227 Marker114077_8 Marker114077_50 Marker114077_105 Marker114077_118 Marker114079_22 Marker114079_242 Marker114080_11 Marker114080_59 Marker114080_65 Marker114080_89 Marker114080_225 Marker114080_242 Marker114080_245 Marker114081_53 Marker114081_99 Marker114082_45 Marker114082_49 Marker114082_61 Marker114082_103 Marker114083_7 Marker114083_23 Marker114083_87 Marker114083_89 Marker114083_96 Marker114083_98 Marker114094_79 Marker114098_186 Marker114099_68 Marker114099_104 Marker114099_159 Marker114100_169 Marker114100_171 Marker114100_176 Marker114100_206 Marker114100_213 Marker114100_219 Marker114103_6 Marker114103_37 Marker114103_89 Marker114103_114 Marker114108_109 Marker114108_244 Marker114108_251 Marker114108_252 Marker114109_51 Marker114109_92 Marker114109_149 Marker114109_254 Marker114109_255 Marker114118_28 Marker114123_182 Marker114126_142 Marker114126_167 Marker114126_210 Marker114126_212 Marker114126_213 Marker114126_221 Marker114127_4 Marker114127_76 Marker114127_162 Marker114127_221 Marker114127_237 Marker114130_18 Marker114131_81 Marker114131_112 Marker114136_27 Marker114136_98 Marker114136_145 Marker114136_174 Marker114136_228 Marker114141_25 Marker114141_41 Marker114141_76 Marker114141_78 Marker114141_79 Marker114141_109 Marker114141_143 Marker114141_164 Marker114141_184 Marker114141_188 Marker114148_9 Marker114148_46 Marker114148_70 Marker114148_153 Marker114154_80 Marker114157_36 Marker114171_27 Marker114171_28 Marker114172_72 Marker114178_162 Marker114178_217 Marker114179_166 Marker114179_243 Marker114181_32 Marker114181_69 Marker114181_74 Marker114181_96 Marker114181_118 Marker114181_141 Marker114181_166 Marker114181_168 Marker114181_206 Marker114181_225 Marker114181_231 Marker114187_158 Marker114187_172 Marker114190_142 Marker114190_143 Marker114190_158 Marker114190_162 Marker114190_192 Marker114190_201 Marker114190_202 Marker114190_204 Marker114190_227 Marker114190_236 Marker114190_239 Marker114190_252 Marker114192_112 Marker114201_169 Marker114201_177 Marker114201_240 Marker114205_17 Marker114205_65 Marker114205_103 Marker114205_104 Marker114205_154 Marker114206_166 Marker114216_92 Marker114218_55 Marker114223_101 Marker114224_178 Marker114229_151 Marker114229_174 Marker114229_195 Marker114241_34 Marker114241_45 Marker114241_53 Marker114241_91 Marker114241_102 Marker114241_220 Marker114243_18 Marker114243_199 Marker114248_45 Marker114248_66 Marker114248_141 Marker114248_142 Marker114248_170 Marker114248_209 Marker114248_251 Marker114254_159 Marker114254_170 Marker114254_202 Marker114254_210 Marker114254_213 Marker114256_20 Marker114256_54 Marker114256_71 Marker114256_120 Marker114258_4 Marker114258_50 Marker114258_74 Marker114258_181 Marker114258_213 Marker114258_241 Marker114258_248 Marker114259_139 Marker114259_141 Marker114259_237 Marker114260_7 Marker114260_10 Marker114260_30 Marker114260_142 Marker114260_169 Marker114260_178 Marker114260_198 Marker114260_243 Marker114260_251 Marker114264_168 Marker114264_170 Marker114266_21 Marker114266_22 Marker114266_50 Marker114266_51 Marker114266_112 Marker114269_18 Marker114269_55 Marker114269_104 Marker114269_175 Marker114269_190 Marker114269_210 Marker114269_233 Marker114269_240 Marker114278_25 Marker114278_36 Marker114278_116 Marker114278_122 Marker114278_210 Marker114278_219 Marker114278_238 Marker114282_154 Marker114282_168 Marker114282_190 Marker114283_218 Marker114289_32 Marker114289_37 Marker114289_42 Marker114289_59 Marker114289_82 Marker114289_89 Marker114289_91 Marker114289_120 Marker114289_167 Marker114289_170 Marker114289_214 Marker114289_220 Marker114289_246 Marker114289_257 Marker114291_18 Marker114291_65 Marker114291_97 Marker114291_117 Marker114291_121 Marker114291_158 Marker114291_187 Marker114291_204 Marker114291_235 Marker114292_73 Marker114292_88 Marker114292_105 Marker114292_116 Marker114303_180 Marker114303_217 Marker114304_16 Marker114304_182 Marker114305_25 Marker114305_106 Marker114305_112 Marker114305_226 Marker114309_152 Marker114309_159 Marker114309_162 Marker114309_173 Marker114309_178 Marker114309_197 Marker114309_201 Marker114309_212 Marker114309_232 Marker114309_242 Marker114312_105 Marker114314_46 Marker114314_53 Marker114314_180 Marker114323_231 Marker114325_106 Marker114325_110 Marker114325_111 Marker114327_57 Marker114327_80 Marker114327_195 Marker114327_219 Marker114327_232 Marker114330_10 Marker114330_22 Marker114330_31 Marker114330_57 Marker114330_72 Marker114330_91 Marker114330_204 Marker114335_20 Marker114335_29 Marker114339_55 Marker114339_57 Marker114339_110 Marker114339_214 Marker114341_155 Marker114342_27 Marker114342_32 Marker114342_45 Marker114342_46 Marker114342_64 Marker114342_84 Marker114342_86 Marker114342_97 Marker114342_99 Marker114342_155 Marker114342_167 Marker114342_174 Marker114342_177 Marker114342_183 Marker114342_234 Marker114349_58 Marker114349_102 Marker114349_146 Marker114349_163 Marker114349_168 Marker114349_190 Marker114349_191 Marker114349_254 Marker114351_56 Marker114351_86 Marker114351_138 Marker114351_155 Marker114351_160 Marker114351_180 Marker114351_182 Marker114351_213 Marker114351_242 Marker114351_244 Marker114357_190 Marker114362_52 Marker114364_15 Marker114364_65 Marker114364_155 Marker114364_185 Marker114366_53 Marker114366_65 Marker114366_122 Marker114366_138 Marker114366_157 Marker114366_224 Marker114366_229 Marker114366_249 Marker114368_24 Marker114368_178 Marker114368_198 Marker114368_203 Marker114368_209 Marker114369_17 Marker114369_23 Marker114369_99 Marker114369_121 Marker114369_221 Marker114369_243 Marker114369_247 Marker114378_8 Marker114378_14 Marker114378_21 Marker114378_36 Marker114378_37 Marker114378_46 Marker114378_48 Marker114378_54 Marker114378_56 Marker114378_57 Marker114378_59 Marker114378_63 Marker114378_85 Marker114378_90 Marker114378_108 Marker114378_121 Marker114379_109 Marker114379_157 Marker114379_195 Marker114379_217 Marker114379_224 Marker114379_236 Marker114379_247 Marker114379_253 Marker114381_8 Marker114381_256 Marker114384_139 Marker114384_232 Marker114387_22 Marker114387_106 Marker114388_19 Marker114388_28 Marker114388_43 Marker114388_232 Marker114388_255 Marker114396_146 Marker114396_194 Marker114396_195 Marker114399_118 Marker114409_149 Marker114409_200 Marker114409_201 Marker114409_218 Marker114409_221 Marker114409_257 Marker114419_16 Marker114419_145 Marker114419_174 Marker114419_181 Marker114420_51 Marker114420_96 Marker114420_101 Marker114420_122 Marker114420_148 Marker114420_151 Marker114420_160 Marker114420_179 Marker114420_207 Marker114420_244 Marker114426_96 Marker114426_200 Marker114426_206 Marker114426_229 Marker114430_50 Marker114431_31 Marker114431_212 Marker114435_4 Marker114435_92 Marker114435_177 Marker114435_178 Marker114435_231 Marker114435_248 Marker114443_66 Marker114443_83 Marker114443_102 Marker114443_108 Marker114444_10 Marker114447_15 Marker114447_51 Marker114447_52 Marker114447_54 Marker114447_60 Marker114447_68 Marker114447_82 Marker114447_92 Marker114447_108 Marker114447_109 Marker114447_139 Marker114447_153 Marker114447_184 Marker114447_185 Marker114447_212 Marker114447_244 Marker114448_83 Marker114448_110 Marker114448_115 Marker114448_121 Marker114448_145 Marker114448_218 Marker114449_8 Marker114449_20 Marker114449_30 Marker114456_96 Marker114465_182 Marker114466_49 Marker114470_6 Marker114470_20 Marker114470_39 Marker114471_52 Marker114471_73 Marker114471_103 Marker114471_203 Marker114472_71 Marker114472_75 Marker114472_184 Marker114473_38 Marker114473_66 Marker114475_116 Marker114476_9 Marker114476_13 Marker114476_27 Marker114476_49 Marker114476_167 Marker114476_216 Marker114476_225 Marker114479_156 Marker114479_177 Marker114479_253 Marker114484_73 Marker114487_34 Marker114487_156 Marker114487_197 Marker114488_64 Marker114491_42 Marker114493_25 Marker114493_103 Marker114493_106 Marker114493_170 Marker114493_186 Marker114493_189 Marker114496_59 Marker114496_82 Marker114496_142 Marker114496_187 Marker114496_191 Marker114496_197 Marker114496_245 Marker114497_14 Marker114497_176 Marker114499_71 Marker114499_117 Marker114499_184 Marker114499_232 Marker114499_233 Marker114502_19 Marker114502_39 Marker114502_139 Marker114502_205 Marker114502_219 Marker114502_230 Marker114502_250 Marker114503_25 Marker114503_28 Marker114503_63 Marker114503_69 Marker114503_83 Marker114503_84 Marker114503_105 Marker114503_115 Marker114503_156 Marker114503_204 Marker114503_233 Marker114503_239 Marker114503_250 Marker114511_35 Marker114511_81 Marker114513_148 Marker114513_156 Marker114513_179 Marker114513_228 Marker114517_52 Marker114518_91 Marker114518_244 Marker114518_249 Marker114520_186 Marker114520_252 Marker114527_85 Marker114527_117 Marker114527_218 Marker114527_226 Marker114527_234 Marker114530_170 Marker114530_199 Marker114531_30 Marker114531_36 Marker114531_99 Marker114531_109 Marker114531_110 Marker114532_29 Marker114532_106 Marker114532_149 Marker114532_247 Marker114536_24 Marker114536_77 Marker114536_87 Marker114536_166 Marker114536_175 Marker114536_182 Marker114536_217 Marker114536_225 Marker114536_248 Marker114541_31 Marker114544_227 Marker114545_61 Marker114546_141 Marker114546_187 Marker114546_217 Marker114546_225 Marker114546_251 Marker114550_115 Marker114552_9 Marker114552_15 Marker114552_36 Marker114552_63 Marker114552_81 Marker114552_100 Marker114552_104 Marker114557_6 Marker114557_22 Marker114557_23 Marker114557_118 Marker114557_185 Marker114557_220 Marker114557_224 Marker114569_49 Marker114569_69 Marker114569_76 Marker114569_88 Marker114569_95 Marker114569_118 Marker114569_166 Marker114569_168 Marker114569_242 Marker114573_171 Marker114574_61 Marker114574_96 Marker114574_143 Marker114574_157 Marker114574_165 Marker114575_208 Marker114575_235 Marker114575_236 Marker114575_242 Marker114581_38 Marker114581_191 Marker114581_206 Marker114584_20 Marker114584_21 Marker114584_22 Marker114584_38 Marker114584_55 Marker114587_51 Marker114587_59 Marker114590_204 Marker114590_239 Marker114592_44 Marker114593_154 Marker114593_201 Marker114593_207 Marker114593_213 Marker114593_225 Marker114593_231 Marker114597_243 Marker114598_4 Marker114598_40 Marker114598_97 Marker114598_119 Marker114598_121 Marker114598_165 Marker114598_182 Marker114598_197 Marker114598_221 Marker114603_104 Marker114603_108 Marker114604_25 Marker114604_59 Marker114604_119 Marker114604_141 Marker114604_186 Marker114607_173 Marker114611_54 Marker114611_256 Marker114617_46 Marker114617_168 Marker114617_173 Marker114617_174 Marker114617_180 Marker114617_197 Marker114617_250 Marker114618_210 Marker114620_37 Marker114620_59 Marker114620_76 Marker114620_98 Marker114633_158 Marker114633_159 Marker114633_189 Marker114633_192 Marker114633_240 Marker114633_242 Marker114633_243 Marker114634_144 Marker114647_7 Marker114647_9 Marker114647_48 Marker114647_73 Marker114647_82 Marker114647_86 Marker114647_158 Marker114647_161 Marker114647_175 Marker114647_184 Marker114647_193 Marker114647_195 Marker114647_197 Marker114647_201 Marker114647_203 Marker114647_219 Marker114647_247 Marker114652_24 Marker114652_52 Marker114652_92 Marker114652_118 Marker114652_140 Marker114652_165 Marker114652_171 Marker114652_219 Marker114652_224 Marker114656_61 Marker114656_69 Marker114656_118 Marker114668_26 Marker114668_34 Marker114668_49 Marker114668_100 Marker114668_160 Marker114668_166 Marker114668_167 Marker114668_168 Marker114670_79 Marker114670_83 Marker114670_105 Marker114670_228 Marker114671_26 Marker114671_32 Marker114671_33 Marker114671_34 Marker114671_47 Marker114671_56 Marker114671_84 Marker114671_109 Marker114671_112 Marker114671_114 Marker114671_208 Marker114686_73 Marker114686_221 Marker114705_54 Marker114705_145 Marker114705_182 Marker114705_207 Marker114705_245 Marker114706_185 Marker114708_83 Marker114708_195 Marker114708_241 Marker114713_20 Marker114713_30 Marker114713_36 Marker114713_39 Marker114713_55 Marker114713_81 Marker114713_120 Marker114713_139 Marker114713_143 Marker114713_146 Marker114713_167 Marker114713_182 Marker114713_186 Marker114713_207 Marker114713_209 Marker114713_217 Marker114713_234 Marker114713_235 Marker114713_250 Marker114716_50 Marker114716_51 Marker114716_106 Marker114716_141 Marker114717_12 Marker114717_16 Marker114717_21 Marker114717_22 Marker114717_151 Marker114717_159 Marker114717_165 Marker114717_245 Marker114718_20 Marker114718_22 Marker114718_35 Marker114718_54 Marker114718_75 Marker114718_85 Marker114719_5 Marker114719_22 Marker114719_24 Marker114719_36 Marker114719_65 Marker114719_66 Marker114719_79 Marker114719_103 Marker114719_105 Marker114719_117 Marker114722_77 Marker114723_213 Marker114723_252 Marker114726_94 Marker114728_5 Marker114728_16 Marker114728_17 Marker114728_35 Marker114728_59 Marker114728_65 Marker114728_79 Marker114728_83 Marker114728_96 Marker114730_96 Marker114739_32 Marker114740_12 Marker114740_140 Marker114740_142 Marker114740_245 Marker114744_69 Marker114744_117 Marker114746_7 Marker114746_20 Marker114746_43 Marker114746_96 Marker114746_167 Marker114746_184 Marker114746_229 Marker114749_17 Marker114749_162 Marker114757_28 Marker114757_61 Marker114757_92 Marker114757_194 Marker114757_231 Marker114759_32 Marker114759_33 Marker114759_78 Marker114759_84 Marker114759_96 Marker114759_155 Marker114759_156 Marker114759_175 Marker114759_176 Marker114759_185 Marker114759_214 Marker114759_226 Marker114759_235 Marker114759_247 Marker114763_61 Marker114763_174 Marker114765_191 Marker114765_206 Marker114770_30 Marker114770_144 Marker114771_173 Marker114771_188 Marker114771_225 Marker114771_235 Marker114771_240 Marker114772_28 Marker114772_80 Marker114772_91 Marker114776_7 Marker114776_89 Marker114776_152 Marker114776_154 Marker114776_173 Marker114776_189 Marker114776_203 Marker114783_90 Marker114783_107 Marker114785_21 Marker114785_26 Marker114785_44 Marker114785_62 Marker114785_96 Marker114785_103 Marker114785_143 Marker114785_146 Marker114785_187 Marker114785_195 Marker114785_200 Marker114785_217 Marker114785_234 Marker114785_240 Marker114785_244 Marker114786_11 Marker114786_85 Marker114786_94 Marker114786_122 Marker114786_224 Marker114789_140 Marker114789_176 Marker114789_213 Marker114789_223 Marker114791_35 Marker114791_64 Marker114791_97 Marker114791_173 Marker114791_182 Marker114791_211 Marker114796_34 Marker114796_140 Marker114796_159 Marker114796_212 Marker114799_143 Marker114799_156 Marker114799_223 Marker114800_29 Marker114800_39 Marker114800_77 Marker114800_160 Marker114807_75 Marker114807_104 Marker114807_110 Marker114810_5 Marker114810_65 Marker114810_71 Marker114810_100 Marker114810_114 Marker114810_118 Marker114810_161 Marker114810_225 Marker114810_233 Marker114812_208 Marker114812_231 Marker114825_28 Marker114825_58 Marker114825_66 Marker114825_69 Marker114825_70 Marker114825_110 Marker114827_70 Marker114827_74 Marker114827_93 Marker114827_103 Marker114829_22 Marker114829_30 Marker114829_204 Marker114829_210 Marker114829_223 Marker114829_228 Marker114830_58 Marker114830_112 Marker114832_7 Marker114832_22 Marker114832_23 Marker114832_139 Marker114832_146 Marker114832_163 Marker114832_209 Marker114832_248 Marker114834_96 Marker114840_20 Marker114840_29 Marker114844_217 Marker114847_170 Marker114847_228 Marker114848_57 Marker114848_108 Marker114848_251 Marker114850_17 Marker114850_20 Marker114850_30 Marker114850_74 Marker114850_100 Marker114850_106 Marker114850_122 Marker114850_187 Marker114850_198 Marker114850_218 Marker114850_238 Marker114850_244 Marker114858_11 Marker114858_22 Marker114858_42 Marker114858_116 Marker114858_210 Marker114875_153 Marker114875_163 Marker114875_216 Marker114875_219 Marker114875_229 Marker114875_243 Marker114877_219 Marker114878_142 Marker114878_237 Marker114878_256 Marker114882_25 Marker114882_47 Marker114882_59 Marker114882_83 Marker114882_99 Marker114882_169 Marker114882_191 Marker114883_240 Marker114888_29 Marker114888_152 Marker114888_248 Marker114892_6 Marker114892_19 Marker114892_36 Marker114892_64 Marker114892_87 Marker114892_118 Marker114892_168 Marker114892_185 Marker114892_186 Marker114892_187 Marker114892_196 Marker114892_256 Marker114892_258 Marker114895_19 Marker114895_165 Marker114895_200 Marker114900_41 Marker114900_103 Marker114900_118 Marker114900_153 Marker114900_194 Marker114900_215 Marker114900_217 Marker114906_9 Marker114906_19 Marker114906_105 Marker114906_197 Marker114906_256 Marker114908_62 Marker114908_95 Marker114908_175 Marker114908_198 Marker114908_210 Marker114908_248 Marker114914_10 Marker114914_69 Marker114914_95 Marker114914_214 Marker114914_241 Marker114918_28 Marker114918_202 Marker114918_246 Marker114919_83 Marker114924_147 Marker114924_251 Marker114926_196 Marker114926_208 Marker114926_232 Marker114926_247 Marker114929_150 Marker114929_176 Marker114933_203 Marker114935_36 Marker114935_58 Marker114935_62 Marker114935_81 Marker114935_107 Marker114935_117 Marker114939_157 Marker114939_222 Marker114939_225 Marker114939_230 Marker114947_23 Marker114947_37 Marker114947_72 Marker114947_92 Marker114947_97 Marker114947_98 Marker114947_102 Marker114947_224 Marker114947_232 Marker114953_179 Marker114953_197 Marker114953_218 Marker114956_11 Marker114956_96 Marker114956_117 Marker114956_157 Marker114956_165 Marker114956_189 Marker114956_199 Marker114956_258 Marker114964_203 Marker114964_223 Marker114971_89 Marker114972_167 Marker114976_38 Marker114976_51 Marker114976_139 Marker114976_158 Marker114976_168 Marker114976_180 Marker114976_233 Marker114977_18 Marker114977_30 Marker114977_32 Marker114977_38 Marker114977_50 Marker114977_53 Marker114977_66 Marker114977_76 Marker114977_171 Marker114977_198 Marker114977_217 Marker114977_221 Marker114977_222 Marker114977_241 Marker114978_81 Marker114984_245 Marker114985_29 Marker114985_44 Marker114985_109 Marker114985_115 Marker114997_57 Marker114997_142 Marker114997_158 Marker114997_214 Marker115002_12 Marker115008_8 Marker115008_103 Marker115008_227 Marker115008_237 Marker115008_255 Marker115009_229 Marker115011_77 Marker115012_8 Marker115012_12 Marker115012_27 Marker115012_36 Marker115012_57 Marker115012_59 Marker115014_164 Marker115016_56 Marker115027_8 Marker115027_9 Marker115027_13 Marker115027_18 Marker115027_20 Marker115027_26 Marker115027_36 Marker115027_51 Marker115027_55 Marker115027_84 Marker115027_86 Marker115027_89 Marker115027_163 Marker115027_172 Marker115027_196 Marker115027_197 Marker115027_228 Marker115033_104 Marker115033_115 Marker115036_59 Marker115037_6 Marker115037_26 Marker115037_48 Marker115037_114 Marker115037_150 Marker115038_78 Marker115038_113 Marker115038_159 Marker115038_176 Marker115038_192 Marker115038_196 Marker115042_6 Marker115042_10 Marker115042_55 Marker115042_77 Marker115042_108 Marker115042_219 Marker115044_247 Marker115047_190 Marker115052_108 Marker115052_196 Marker115054_203 Marker115055_37 Marker115055_91 Marker115057_31 Marker115057_141 Marker115061_19 Marker115061_31 Marker115061_54 Marker115061_58 Marker115061_76 Marker115061_80 Marker115061_93 Marker115061_102 Marker115061_103 Marker115061_108 Marker115061_113 Marker115061_114 Marker115061_198 Marker115061_223 Marker115061_247 Marker115068_29 Marker115068_41 Marker115068_46 Marker115068_90 Marker115068_92 Marker115068_101 Marker115068_102 Marker115068_111 Marker115068_163 Marker115068_216 Marker115068_243 Marker115069_174 Marker115069_200 Marker115069_249 Marker115074_211 Marker115075_193 Marker115075_237 Marker115082_199 Marker115087_50 Marker115087_54 Marker115087_56 Marker115087_61 Marker115087_81 Marker115087_106 Marker115087_107 Marker115087_146 Marker115087_166 Marker115087_169 Marker115087_217 Marker115089_161 Marker115090_201 Marker115090_242 Marker115091_66 Marker115091_85 Marker115097_139 Marker115097_168 Marker115097_172 Marker115097_179 Marker115097_180 Marker115097_199 Marker115097_216 Marker115098_36 Marker115098_70 Marker115098_157 Marker115098_158 Marker115098_202 Marker115098_214 Marker115098_228 Marker115100_229 Marker115104_17 Marker115106_115 Marker115107_48 Marker115107_51 Marker115107_98 Marker115107_107 Marker115107_154 Marker115107_174 Marker115108_27 Marker115108_43 Marker115108_118 Marker115109_38 Marker115109_39 Marker115109_229 Marker115112_6 Marker115112_15 Marker115112_38 Marker115112_52 Marker115112_62 Marker115112_70 Marker115112_148 Marker115112_221 Marker115129_14 Marker115129_166 Marker115129_180 Marker115129_234 Marker115129_239 Marker115129_240 Marker115144_197 Marker115150_59 Marker115150_175 Marker115150_179 Marker115150_197 Marker115150_216 Marker115150_223 Marker115150_250 Marker115151_77 Marker115151_100 Marker115151_152 Marker115151_161 Marker115151_196 Marker115151_200 Marker115152_36 Marker115152_40 Marker115152_69 Marker115152_153 Marker115152_170 Marker115152_192 Marker115152_223 Marker115152_226 Marker115154_14 Marker115154_38 Marker115154_63 Marker115154_67 Marker115154_243 Marker115157_143 Marker115157_155 Marker115157_158 Marker115157_169 Marker115157_182 Marker115157_216 Marker115161_49 Marker115161_68 Marker115161_91 Marker115161_102 Marker115161_106 Marker115161_108 Marker115161_110 Marker115161_147 Marker115161_171 Marker115161_182 Marker115161_187 Marker115162_53 Marker115162_100 Marker115162_170 Marker115162_183 Marker115173_191 Marker115173_192 Marker115175_97 Marker115175_142 Marker115177_9 Marker115177_10 Marker115177_52 Marker115177_79 Marker115177_186 Marker115177_187 Marker115177_189 Marker115179_26 Marker115179_39 Marker115179_40 Marker115179_45 Marker115179_69 Marker115179_72 Marker115179_87 Marker115179_100 Marker115185_66 Marker115187_106 Marker115190_223 Marker115201_26 Marker115201_91 Marker115201_102 Marker115201_109 Marker115207_4 Marker115212_253 Marker115221_32 Marker115221_37 Marker115229_39 Marker115229_243 Marker115230_55 Marker115230_77 Marker115230_87 Marker115230_156 Marker115238_36 Marker115238_255 Marker115247_5 Marker115247_7 Marker115247_12 Marker115247_40 Marker115247_44 Marker115247_47 Marker115247_62 Marker115247_63 Marker115247_103 Marker115247_110 Marker115247_111 Marker115247_112 Marker115247_156 Marker115247_170 Marker115247_171 Marker115247_176 Marker115247_183 Marker115247_185 Marker115247_192 Marker115247_202 Marker115247_206 Marker115247_212 Marker115247_239 Marker115247_240 Marker115247_245 Marker115247_250 Marker115247_251 Marker115259_169 Marker115262_4 Marker115262_28 Marker115262_45 Marker115262_57 Marker115262_72 Marker115262_101 Marker115262_117 Marker115262_188 Marker115262_190 Marker115262_239 Marker115262_247 Marker115262_248 Marker115265_18 Marker115265_42 Marker115265_45 Marker115265_53 Marker115265_149 Marker115265_215 Marker115265_216 Marker115265_237 Marker115269_40 Marker115269_109 Marker115269_177 Marker115269_194 Marker115277_257 Marker115280_89 Marker115280_90 Marker115288_36 Marker115290_96 Marker115290_208 Marker115290_256 Marker115292_57 Marker115299_87 Marker115299_100 Marker115299_233 Marker115306_217 Marker115308_168 Marker115308_241 Marker115309_27 Marker115309_40 Marker115320_78 Marker115320_99 Marker115329_234 Marker115337_88 Marker115337_109 Marker115337_154 Marker115338_112 Marker115340_26 Marker115340_30 Marker115340_103 Marker115342_22 Marker115342_51 Marker115342_191 Marker115342_198 Marker115350_28 Marker115350_88 Marker115353_4 Marker115353_39 Marker115353_43 Marker115353_59 Marker115353_86 Marker115353_96 Marker115353_225 Marker115354_9 Marker115354_26 Marker115354_83 Marker115354_88 Marker115354_143 Marker115354_181 Marker115354_184 Marker115354_188 Marker115354_254 Marker115358_162 Marker115358_170 Marker115358_199 Marker115358_206 Marker115358_217 Marker115360_256 Marker115368_64 Marker115368_99 Marker115368_201 Marker115368_247 Marker115368_249 Marker115381_13 Marker115384_230 Marker115387_19 Marker115387_88 Marker115387_95 Marker115391_159 Marker115391_160 Marker115391_191 Marker115391_201 Marker115391_207 Marker115391_209 Marker115391_218 Marker115391_240 Marker115391_244 Marker115391_258 Marker115392_105 Marker115392_151 Marker115392_153 Marker115392_154 Marker115392_155 Marker115392_198 Marker115392_215 Marker115392_217 Marker115392_230 Marker115394_166 Marker115395_184 Marker115395_230 Marker115399_111 Marker115399_160 Marker115399_177 Marker115400_32 Marker115400_228 Marker115400_231 Marker115400_233 Marker115403_232 Marker115406_6 Marker115406_19 Marker115406_44 Marker115406_46 Marker115406_47 Marker115406_57 Marker115406_58 Marker115406_60 Marker115406_74 Marker115406_86 Marker115406_93 Marker115406_109 Marker115406_150 Marker115406_189 Marker115406_193 Marker115406_218 Marker115406_227 Marker115406_241 Marker115410_50 Marker115410_67 Marker115410_212 Marker115414_225 Marker115418_52 Marker115420_22 Marker115420_45 Marker115420_46 Marker115420_106 Marker115420_191 Marker115420_209 Marker115420_253 Marker115422_8 Marker115422_122 Marker115427_28 Marker115427_35 Marker115427_51 Marker115427_63 Marker115427_81 Marker115427_98 Marker115427_105 Marker115427_178 Marker115427_185 Marker115427_187 Marker115427_232 Marker115427_250 Marker115427_253 Marker115436_7 Marker115437_45 Marker115437_57 Marker115437_64 Marker115437_149 Marker115437_160 Marker115437_251 Marker115444_75 Marker115444_159 Marker115452_13 Marker115452_18 Marker115452_58 Marker115452_119 Marker115453_62 Marker115453_67 Marker115453_180 Marker115453_202 Marker115453_222 Marker115454_24 Marker115454_25 Marker115454_48 Marker115454_62 Marker115454_76 Marker115454_87 Marker115454_103 Marker115457_45 Marker115457_170 Marker115457_217 Marker115459_41 Marker115459_60 Marker115459_77 Marker115459_179 Marker115459_212 Marker115459_237 Marker115460_231 Marker115475_42 Marker115475_174 Marker115478_87 Marker115479_10 Marker115479_13 Marker115479_23 Marker115479_27 Marker115479_115 Marker115479_193 Marker115479_235 Marker115480_83 Marker115480_239 Marker115481_29 Marker115481_92 Marker115481_152 Marker115481_153 Marker115481_154 Marker115481_175 Marker115481_215 Marker115481_221 Marker115483_4 Marker115483_34 Marker115483_35 Marker115483_40 Marker115483_84 Marker115483_92 Marker115483_119 Marker115487_57 Marker115487_153 Marker115487_176 Marker115487_227 Marker115487_246 Marker115489_21 Marker115489_49 Marker115489_62 Marker115489_67 Marker115489_72 Marker115489_81 Marker115489_142 Marker115490_154 Marker115490_169 Marker115490_172 Marker115490_204 Marker115490_214 Marker115490_225 Marker115490_234 Marker115490_237 Marker115490_247 Marker115496_242 Marker115501_14 Marker115501_112 Marker115501_121 Marker115502_41 Marker115502_53 Marker115502_72 Marker115502_85 Marker115502_93 Marker115502_162 Marker115502_173 Marker115502_181 Marker115502_199 Marker115502_211 Marker115502_220 Marker115502_223 Marker115502_239 Marker115502_247 Marker115502_248 Marker115503_152 Marker115508_36 Marker115508_113 Marker115511_147 Marker115511_208 Marker115513_26 Marker115513_48 Marker115513_123 Marker115513_249 Marker115514_213 Marker115516_17 Marker115516_82 Marker115528_81 Marker115528_194 Marker115534_16 Marker115534_58 Marker115534_78 Marker115534_98 Marker115534_189 Marker115534_192 Marker115534_204 Marker115534_211 Marker115534_217 Marker115534_218 Marker115534_233 Marker115534_239 Marker115536_28 Marker115536_73 Marker115536_76 Marker115536_196 Marker115537_217 Marker115537_223 Marker115537_225 Marker115540_63 Marker115540_108 Marker115540_111 Marker115540_113 Marker115540_117 Marker115541_38 Marker115541_75 Marker115541_224 Marker115543_60 Marker115543_158 Marker115543_221 Marker115546_15 Marker115546_91 Marker115546_178 Marker115547_19 Marker115547_72 Marker115547_77 Marker115547_85 Marker115547_161 Marker115547_208 Marker115547_220 Marker115547_231 Marker115548_24 Marker115548_111 Marker115548_146 Marker115548_166 Marker115548_202 Marker115548_230 Marker115548_241 Marker115548_242 Marker115548_250 Marker115549_8 Marker115549_12 Marker115549_24 Marker115549_25 Marker115549_37 Marker115549_81 Marker115551_34 Marker115551_73 Marker115551_107 Marker115556_153 Marker115556_183 Marker115556_199 Marker115561_66 Marker115561_86 Marker115561_223 Marker115573_119 Marker115573_196 Marker115573_248 Marker115574_67 Marker115574_217 Marker115574_243 Marker115580_212 Marker115580_229 Marker115580_240 Marker115580_253 Marker115582_169 Marker115582_216 Marker115583_36 Marker115583_64 Marker115583_72 Marker115583_84 Marker115583_87 Marker115583_104 Marker115583_108 Marker115583_197 Marker115584_154 Marker115584_167 Marker115584_171 Marker115584_187 Marker115584_231 Marker115584_236 Marker115584_240 Marker115584_255 Marker115586_51 Marker115586_66 Marker115591_120 Marker115596_75 Marker115599_54 Marker115599_161 Marker115599_213 Marker115599_214 Marker115605_179 Marker115605_237 Marker115605_253 Marker115605_254 Marker115607_43 Marker115607_103 Marker115607_141 Marker115607_142 Marker115607_147 Marker115607_167 Marker115607_169 Marker115607_184 Marker115607_187 Marker115607_206 Marker115607_223 Marker115607_230 Marker115607_245 Marker115629_21 Marker115629_31 Marker115629_118 Marker115629_175 Marker115629_189 Marker115629_225 Marker115630_102 Marker115630_145 Marker115630_191 Marker115630_203 Marker115630_212 Marker115630_222 Marker115632_153 Marker115634_236 Marker115638_161 Marker115638_204 Marker115638_211 Marker115638_232 Marker115640_22 Marker115640_88 Marker115640_180 Marker115640_226 Marker115641_32 Marker115641_246 Marker115643_8 Marker115644_68 Marker115644_72 Marker115646_104 Marker115646_144 Marker115653_34 Marker115653_49 Marker115653_52 Marker115653_55 Marker115653_82 Marker115653_85 Marker115653_91 Marker115653_143 Marker115653_148 Marker115653_160 Marker115653_183 Marker115653_186 Marker115653_196 Marker115653_214 Marker115653_242 Marker115653_252 Marker115658_234 Marker115663_97 Marker115663_143 Marker115663_205 Marker115663_214 Marker115663_252 Marker115670_139 Marker115670_257 Marker115676_199 Marker115676_225 Marker115677_95 Marker115679_28 Marker115679_35 Marker115679_36 Marker115679_42 Marker115679_48 Marker115679_63 Marker115679_73 Marker115679_75 Marker115679_84 Marker115679_89 Marker115679_90 Marker115679_113 Marker115680_25 Marker115680_59 Marker115680_65 Marker115680_114 Marker115680_143 Marker115680_153 Marker115680_166 Marker115680_170 Marker115680_172 Marker115680_215 Marker115680_236 Marker115687_27 Marker115687_55 Marker115687_231 Marker115688_20 Marker115688_101 Marker115688_162 Marker115688_174 Marker115688_257 Marker115691_18 Marker115691_19 Marker115691_111 Marker115694_69 Marker115694_222 Marker115695_250 Marker115697_5 Marker115697_63 Marker115697_167 Marker115697_200 Marker115697_246 Marker115698_165 Marker115703_11 Marker115711_24 Marker115711_31 Marker115711_34 Marker115711_37 Marker115711_60 Marker115711_66 Marker115711_67 Marker115711_68 Marker115711_74 Marker115711_75 Marker115711_144 Marker115711_159 Marker115711_170 Marker115711_175 Marker115711_191 Marker115711_197 Marker115711_198 Marker115711_203 Marker115711_210 Marker115711_229 Marker115712_35 Marker115713_162 Marker115713_194 Marker115713_220 Marker115714_9 Marker115714_11 Marker115714_19 Marker115714_230 Marker115716_245 Marker115716_256 Marker115726_23 Marker115726_147 Marker115726_156 Marker115726_245 Marker115746_150 Marker115746_201 Marker115746_250 Marker115747_12 Marker115747_21 Marker115747_45 Marker115747_56 Marker115747_151 Marker115749_31 Marker115749_53 Marker115749_140 Marker115749_149 Marker115749_175 Marker115749_195 Marker115749_230 Marker115754_42 Marker115754_70 Marker115757_81 Marker115763_39 Marker115763_42 Marker115763_52 Marker115763_57 Marker115763_99 Marker115763_170 Marker115763_178 Marker115763_192 Marker115763_211 Marker115763_237 Marker115763_250 Marker115766_151 Marker115766_194 Marker115767_15 Marker115767_18 Marker115767_21 Marker115767_43 Marker115767_48 Marker115770_18 Marker115773_102 Marker115773_223 Marker115774_107 Marker115774_245 Marker115787_77 Marker115787_81 Marker115790_34 Marker115790_69 Marker115790_106 Marker115790_111 Marker115793_10 Marker115793_49 Marker115793_110 Marker115793_114 Marker115793_203 Marker115795_110 Marker115796_54 Marker115796_232 Marker115799_70 Marker115799_98 Marker115799_119 Marker115799_219 Marker115799_239 Marker115802_14 Marker115802_21 Marker115802_191 Marker115804_6 Marker115804_182 Marker115804_219 Marker115805_167 Marker115808_213 Marker115813_15 Marker115813_60 Marker115813_119 Marker115813_142 Marker115813_159 Marker115813_160 Marker115813_223 Marker115813_229 Marker115813_235 Marker115817_57 Marker115817_65 Marker115817_71 Marker115817_99 Marker115817_178 Marker115817_204 Marker115818_20 Marker115818_39 Marker115818_76 Marker115818_156 Marker115818_161 Marker115818_207 Marker115818_245 Marker115823_15 Marker115823_138 Marker115823_209 Marker115824_9 Marker115824_11 Marker115824_41 Marker115824_59 Marker115824_77 Marker115824_81 Marker115824_82 Marker115824_91 Marker115824_111 Marker115824_161 Marker115824_183 Marker115824_201 Marker115824_203 Marker115824_233 Marker115824_236 Marker115831_21 Marker115831_59 Marker115831_142 Marker115831_149 Marker115831_198 Marker115831_205 Marker115831_225 Marker115832_45 Marker115833_154 Marker115839_13 Marker115839_182 Marker115839_192 Marker115844_115 Marker115844_155 Marker115844_201 Marker115844_210 Marker115844_215 Marker115844_217 Marker115844_237 Marker115845_18 Marker115845_27 Marker115845_65 Marker115845_78 Marker115845_90 Marker115845_104 Marker115845_143 Marker115845_144 Marker115845_213 Marker115849_223 Marker115853_5 Marker115853_164 Marker115853_169 Marker115853_176 Marker115853_196 Marker115853_204 Marker115853_228 Marker115853_248 Marker115855_46 Marker115855_47 Marker115855_232 Marker115858_166 Marker115858_191 Marker115858_194 Marker115858_215 Marker115858_219 Marker115858_235 Marker115858_244 Marker115859_19 Marker115859_45 Marker115859_78 Marker115859_98 Marker115859_109 Marker115859_155 Marker115859_160 Marker115859_174 Marker115859_176 Marker115859_192 Marker115859_203 Marker115859_226 Marker115859_252 Marker115861_147 Marker115861_246 Marker115863_93 Marker115863_103 Marker115863_178 Marker115864_32 Marker115864_161 Marker115864_186 Marker115864_210 Marker115869_24 Marker115869_85 Marker115869_168 Marker115869_181 Marker115869_187 Marker115871_91 Marker115871_98 Marker115871_121 Marker115872_67 Marker115872_84 Marker115872_110 Marker115872_231 Marker115872_243 Marker115872_253 Marker115877_13 Marker115877_21 Marker115877_156 Marker115877_169 Marker115877_214 Marker115877_234 Marker115877_235 Marker115877_253 Marker115879_147 Marker115879_163 Marker115879_195 Marker115881_62 Marker115881_69 Marker115881_112 Marker115881_146 Marker115881_173 Marker115881_214 Marker115881_243 Marker115883_147 Marker115884_34 Marker115885_52 Marker115885_78 Marker115890_173 Marker115890_232 Marker115891_18 Marker115891_62 Marker115891_181 Marker115891_199 Marker115891_211 Marker115891_254 Marker115893_61 Marker115893_101 Marker115895_206 Marker115901_151 Marker115904_69 Marker115904_98 Marker115905_228 Marker115905_229 Marker115907_14 Marker115907_22 Marker115907_28 Marker115907_33 Marker115907_35 Marker115907_67 Marker115907_82 Marker115911_157 Marker115912_10 Marker115912_158 Marker115912_176 Marker115914_162 Marker115914_172 Marker115914_175 Marker115914_190 Marker115922_157 Marker115922_165 Marker115922_187 Marker115922_188 Marker115927_37 Marker115927_41 Marker115927_85 Marker115927_89 Marker115927_93 Marker115927_143 Marker115927_161 Marker115927_201 Marker115927_209 Marker115927_212 Marker115927_223 Marker115927_225 Marker115929_103 Marker115936_5 Marker115936_66 Marker115936_72 Marker115936_82 Marker115936_84 Marker115936_86 Marker115936_109 Marker115936_110 Marker115936_148 Marker115936_201 Marker115936_247 Marker115936_250 Marker115950_6 Marker115950_8 Marker115950_29 Marker115950_42 Marker115950_65 Marker115950_66 Marker115950_113 Marker115952_57 Marker115952_153 Marker115952_193 Marker115952_207 Marker115952_239 Marker115955_75 Marker115955_78 Marker115955_223 Marker115955_255 Marker115967_142 Marker115967_208 Marker115967_209 Marker115967_228 Marker115968_145 Marker115969_178 Marker115969_199 Marker115976_4 Marker115976_6 Marker115976_24 Marker115976_27 Marker115976_43 Marker115976_50 Marker115976_57 Marker115976_61 Marker115976_64 Marker115976_70 Marker115976_85 Marker115976_94 Marker115976_111 Marker115976_114 Marker115976_146 Marker115976_158 Marker115976_175 Marker115976_176 Marker115976_181 Marker115976_240 Marker115976_249 Marker115977_44 Marker115977_81 Marker115977_88 Marker115977_217 Marker115978_52 Marker115978_95 Marker115978_141 Marker115982_43 Marker115985_12 Marker115985_76 Marker115985_79 Marker115985_95 Marker115987_199 Marker115987_229 Marker115988_61 Marker115988_69 Marker115988_81 Marker115988_89 Marker115988_90 Marker115995_166 Marker115999_16 Marker115999_17 Marker115999_27 Marker115999_102 Marker115999_119 Marker116002_93 Marker116002_148 Marker116002_240 Marker116006_65 Marker116008_161 Marker116008_171 Marker116008_187 Marker116010_155 Marker116010_156 Marker116010_169 Marker116010_170 Marker116010_196 Marker116010_232 Marker116010_234 Marker116010_240 Marker116010_241 Marker116010_243 Marker116010_250 Marker116016_49 Marker116016_53 Marker116016_67 Marker116016_198 Marker116016_235 Marker116017_156 Marker116017_164 Marker116017_257 Marker116020_14 Marker116020_44 Marker116020_46 Marker116020_55 Marker116020_86 Marker116024_165 Marker116024_212 Marker116024_218 Marker116029_8 Marker116029_22 Marker116029_23 Marker116029_32 Marker116029_35 Marker116029_36 Marker116029_47 Marker116029_48 Marker116029_57 Marker116029_85 Marker116029_90 Marker116029_106 Marker116029_107 Marker116029_180 Marker116029_227 Marker116029_239 Marker116029_254 Marker116033_6 Marker116033_7 Marker116033_35 Marker116033_46 Marker116033_64 Marker116033_91 Marker116033_104 Marker116033_109 Marker116033_118 Marker116033_163 Marker116033_165 Marker116033_171 Marker116033_180 Marker116033_181 Marker116033_201 Marker116033_220 Marker116033_230 Marker116035_207 Marker116036_9 Marker116036_24 Marker116036_36 Marker116039_7 Marker116039_89 Marker116044_43 Marker116044_78 Marker116044_88 Marker116044_89 Marker116044_95 Marker116044_98 Marker116045_65 Marker116048_148 Marker116048_171 Marker116048_242 Marker116049_178 Marker116049_215 Marker116051_114 Marker116051_167 Marker116051_171 Marker116059_36 Marker116059_61 Marker116059_66 Marker116059_93 Marker116059_116 Marker116059_155 Marker116059_164 Marker116059_233 Marker116066_163 Marker116068_12 Marker116068_34 Marker116068_53 Marker116068_72 Marker116068_73 Marker116068_74 Marker116068_95 Marker116068_145 Marker116068_146 Marker116068_155 Marker116068_157 Marker116068_158 Marker116068_159 Marker116068_183 Marker116073_114 Marker116078_20 Marker116078_86 Marker116078_104 Marker116078_144 Marker116078_146 Marker116078_205 Marker116078_256 Marker116084_32 Marker116084_95 Marker116084_118 Marker116085_94 Marker116089_201 Marker116095_99 Marker116096_15 Marker116096_23 Marker116096_52 Marker116096_66 Marker116096_145 Marker116096_147 Marker116096_176 Marker116096_177 Marker116103_28 Marker116103_176 Marker116104_164 Marker116104_199 Marker116109_212 Marker116113_244 Marker116118_4 Marker116118_93 Marker116118_161 Marker116118_243 Marker116118_251 Marker116122_240 Marker116125_244 Marker116132_47 Marker116132_56 Marker116132_62 Marker116132_75 Marker116140_37 Marker116141_78 Marker116142_15 Marker116142_29 Marker116142_40 Marker116142_45 Marker116142_80 Marker116142_82 Marker116143_50 Marker116143_140 Marker116143_233 Marker116144_160 Marker116150_184 Marker116152_255 Marker116152_257 Marker116156_200 Marker116157_81 Marker116157_83 Marker116157_84 Marker116157_105 Marker116157_106 Marker116157_119 Marker116157_139 Marker116157_162 Marker116157_171 Marker116157_188 Marker116157_207 Marker116157_219 Marker116157_220 Marker116157_224 Marker116157_225 Marker116157_229 Marker116157_256 Marker116161_251 Marker116174_10 Marker116174_14 Marker116174_18 Marker116174_27 Marker116174_45 Marker116174_51 Marker116174_52 Marker116174_67 Marker116174_82 Marker116174_91 Marker116174_122 Marker116174_141 Marker116174_164 Marker116174_186 Marker116174_201 Marker116174_207 Marker116174_229 Marker116179_7 Marker116179_13 Marker116179_139 Marker116179_152 Marker116183_64 Marker116191_65 Marker116191_66 Marker116191_140 Marker116191_152 Marker116193_83 Marker116201_17 Marker116201_19 Marker116201_105 Marker116201_165 Marker116201_233 Marker116203_7 Marker116203_13 Marker116203_38 Marker116209_12 Marker116212_21 Marker116220_240 Marker116224_90 Marker116224_192 Marker116224_222 Marker116224_225 Marker116231_89 Marker116231_96 Marker116231_164 Marker116231_226 Marker116242_24 Marker116242_79 Marker116242_196 Marker116242_231 Marker116248_257 Marker116249_13 Marker116249_51 Marker116249_76 Marker116249_77 Marker116249_81 Marker116256_64 Marker116260_7 Marker116260_18 Marker116260_28 Marker116260_39 Marker116260_70 Marker116260_107 Marker116260_110 Marker116260_144 Marker116260_169 Marker116260_178 Marker116260_218 Marker116260_228 Marker116260_234 Marker116261_12 Marker116261_57 Marker116261_95 Marker116261_106 Marker116261_107 Marker116261_156 Marker116261_197 Marker116261_210 Marker116261_241 Marker116262_62 Marker116264_23 Marker116264_33 Marker116264_42 Marker116264_58 Marker116264_61 Marker116264_80 Marker116264_85 Marker116264_99 Marker116264_100 Marker116264_101 Marker116264_105 Marker116264_106 Marker116264_150 Marker116264_151 Marker116264_167 Marker116264_168 Marker116264_172 Marker116264_193 Marker116264_205 Marker116264_206 Marker116264_240 Marker116264_254 Marker116269_57 Marker116273_33 Marker116273_50 Marker116273_61 Marker116275_10 Marker116275_110 Marker116275_162 Marker116275_163 Marker116275_201 Marker116275_213 Marker116275_234 Marker116275_255 Marker116279_256 Marker116282_33 Marker116282_99 Marker116285_9 Marker116285_11 Marker116285_21 Marker116285_43 Marker116285_44 Marker116285_46 Marker116285_50 Marker116285_94 Marker116285_110 Marker116285_113 Marker116285_148 Marker116285_149 Marker116285_242 Marker116288_83 Marker116288_208 Marker116289_87 Marker116291_193 Marker116294_38 Marker116294_245 Marker116298_48 Marker116298_81 Marker116298_152 Marker116301_6 Marker116301_17 Marker116301_97 Marker116303_25 Marker116303_27 Marker116303_51 Marker116303_63 Marker116303_76 Marker116303_83 Marker116303_84 Marker116303_86 Marker116303_116 Marker116303_144 Marker116303_201 Marker116303_202 Marker116303_252 Marker116322_11 Marker116322_47 Marker116322_55 Marker116322_60 Marker116322_92 Marker116322_102 Marker116322_109 Marker116322_110 Marker116325_41 Marker116325_73 Marker116325_77 Marker116325_141 Marker116325_211 Marker116327_143 Marker116327_163 Marker116327_165 Marker116327_173 Marker116327_174 Marker116327_198 Marker116327_209 Marker116327_213 Marker116327_243 Marker116327_251 Marker116333_18 Marker116333_43 Marker116333_46 Marker116333_75 Marker116333_114 Marker116333_171 Marker116336_30 Marker116336_38 Marker116336_120 Marker116336_191 Marker116336_221 Marker116337_16 Marker116337_190 Marker116337_230 Marker116340_9 Marker116340_11 Marker116340_18 Marker116340_21 Marker116340_32 Marker116340_40 Marker116340_69 Marker116340_88 Marker116340_152 Marker116340_218 Marker116345_189 Marker116345_202 Marker116345_221 Marker116345_229 Marker116345_232 Marker116345_241 Marker116345_256 Marker116347_19 Marker116349_172 Marker116349_183 Marker116349_216 Marker116352_22 Marker116359_18 Marker116359_50 Marker116359_74 Marker116359_116 Marker116359_117 Marker116359_142 Marker116359_177 Marker116359_231 Marker116363_35 Marker116363_49 Marker116363_80 Marker116363_104 Marker116363_110 Marker116370_111 Marker116370_112 Marker116370_174 Marker116372_167 Marker116375_32 Marker116377_10 Marker116377_56 Marker116377_62 Marker116377_73 Marker116377_99 Marker116377_117 Marker116377_194 Marker116377_235 Marker116383_154 Marker116385_241 Marker116387_25 Marker116387_27 Marker116387_63 Marker116387_99 Marker116387_106 Marker116387_120 Marker116387_142 Marker116387_177 Marker116387_184 Marker116387_192 Marker116387_194 Marker116387_233 Marker116396_95 Marker116397_43 Marker116397_100 Marker116397_214 Marker116400_48 Marker116403_36 Marker116403_61 Marker116403_72 Marker116403_114 Marker116407_37 Marker116407_46 Marker116407_75 Marker116407_208 Marker116409_93 Marker116409_190 Marker116409_243 Marker116415_88 Marker116415_109 Marker116415_204 Marker116415_235 Marker116416_7 Marker116416_14 Marker116416_32 Marker116416_43 Marker116416_89 Marker116416_121 Marker116416_139 Marker116416_234 Marker116416_235 Marker116421_32 Marker116421_222 Marker116423_86 Marker116423_144 Marker116423_149 Marker116423_176 Marker116423_206 Marker116423_257 Marker116433_18 Marker116433_64 Marker116433_79 Marker116433_84 Marker116433_85 Marker116433_172 Marker116447_160 Marker116447_171 Marker116447_173 Marker116447_184 Marker116447_218 Marker116447_244 Marker116449_40 Marker116449_71 Marker116449_90 Marker116449_98 Marker116449_99 Marker116449_100 Marker116449_123 Marker116449_143 Marker116449_159 Marker116449_168 Marker116449_182 Marker116449_183 Marker116449_184 Marker116449_200 Marker116449_204 Marker116449_210 Marker116449_216 Marker116449_221 Marker116449_240 Marker116449_242 Marker116449_254 Marker116451_148 Marker116451_164 Marker116451_175 Marker116451_194 Marker116458_4 Marker116458_26 Marker116458_32 Marker116458_43 Marker116458_47 Marker116458_148 Marker116458_161 Marker116458_194 Marker116461_19 Marker116461_50 Marker116461_93 Marker116461_107 Marker116461_196 Marker116461_227 Marker116462_244 Marker116462_255 Marker116464_95 Marker116464_110 Marker116464_142 Marker116464_236 Marker116467_9 Marker116467_42 Marker116467_105 Marker116467_186 Marker116467_257 Marker116470_6 Marker116470_22 Marker116470_41 Marker116470_97 Marker116470_101 Marker116473_29 Marker116473_51 Marker116473_52 Marker116473_63 Marker116473_79 Marker116473_109 Marker116473_168 Marker116473_169 Marker116473_193 Marker116473_245 Marker116474_59 Marker116474_69 Marker116474_145 Marker116474_176 Marker116474_227 Marker116474_243 Marker116474_244 Marker116476_254 Marker116478_158 Marker116478_174 Marker116478_190 Marker116478_215 Marker116479_11 Marker116479_109 Marker116479_117 Marker116479_139 Marker116479_175 Marker116482_50 Marker116482_57 Marker116482_63 Marker116482_171 Marker116482_255 Marker116485_8 Marker116485_10 Marker116489_144 Marker116489_192 Marker116489_221 Marker116489_222 Marker116489_234 Marker116489_246 Marker116491_6 Marker116491_32 Marker116491_55 Marker116491_103 Marker116491_118 Marker116491_119 Marker116491_147 Marker116491_149 Marker116491_215 Marker116496_59 Marker116496_64 Marker116496_107 Marker116496_151 Marker116496_204 Marker116496_209 Marker116496_226 Marker116496_252 Marker116505_77 Marker116505_79 Marker116505_98 Marker116505_211 Marker116505_223 Marker116511_41 Marker116511_67 Marker116511_79 Marker116511_83 Marker116511_149 Marker116511_227 Marker116511_253 Marker116511_254 Marker116518_50 Marker116518_113 Marker116518_167 Marker116518_240 Marker116523_79 Marker116523_199 Marker116525_228 Marker116526_21 Marker116526_69 Marker116526_112 Marker116526_219 Marker116530_8 Marker116530_27 Marker116530_151 Marker116530_186 Marker116530_209 Marker116535_12 Marker116535_29 Marker116535_31 Marker116535_41 Marker116535_87 Marker116535_106 Marker116537_13 Marker116537_46 Marker116537_78 Marker116537_165 Marker116537_168 Marker116537_190 Marker116537_194 Marker116537_227 Marker116537_247 Marker116539_191 Marker116551_8 Marker116551_32 Marker116551_34 Marker116551_45 Marker116551_52 Marker116551_58 Marker116551_98 Marker116551_99 Marker116551_140 Marker116551_154 Marker116551_176 Marker116551_194 Marker116551_202 Marker116551_227 Marker116551_249 Marker116551_255 Marker116554_150 Marker116554_238 Marker116565_52 Marker116565_97 Marker116565_203 Marker116565_211 Marker116572_58 Marker116574_33 Marker116574_39 Marker116574_56 Marker116574_62 Marker116574_74 Marker116574_101 Marker116574_102 Marker116574_109 Marker116574_203 Marker116574_205 Marker116574_220 Marker116574_233 Marker116574_235 Marker116574_246 Marker116574_254 Marker116581_72 Marker116588_139 Marker116588_143 Marker116588_151 Marker116588_188 Marker116588_189 Marker116588_214 Marker116588_255 Marker116591_7 Marker116591_34 Marker116591_70 Marker116591_106 Marker116591_109 Marker116591_119 Marker116591_217 Marker116591_257 Marker116596_40 Marker116596_64 Marker116596_142 Marker116596_169 Marker116601_179 Marker116601_231 Marker116601_246 Marker116607_44 Marker116607_65 Marker116607_120 Marker116607_142 Marker116607_191 Marker116611_110 Marker116614_82 Marker116618_11 Marker116618_21 Marker116618_34 Marker116618_47 Marker116618_54 Marker116618_58 Marker116618_96 Marker116618_105 Marker116618_123 Marker116618_164 Marker116618_176 Marker116618_192 Marker116618_220 Marker116618_234 Marker116618_248 Marker116619_5 Marker116619_17 Marker116622_98 Marker116622_110 Marker116622_182 Marker116622_231 Marker116624_167 Marker116624_207 Marker116624_217 Marker116626_30 Marker116626_185 Marker116626_189 Marker116626_216 Marker116626_239 Marker116628_69 Marker116629_46 Marker116632_4 Marker116632_6 Marker116632_8 Marker116632_43 Marker116632_44 Marker116632_102 Marker116632_183 Marker116632_218 Marker116635_4 Marker116635_21 Marker116635_25 Marker116635_37 Marker116635_45 Marker116635_55 Marker116635_56 Marker116635_59 Marker116635_62 Marker116635_79 Marker116635_88 Marker116635_91 Marker116635_92 Marker116635_157 Marker116635_225 Marker116635_254 Marker116638_4 Marker116638_9 Marker116638_43 Marker116638_73 Marker116638_76 Marker116638_77 Marker116638_101 Marker116638_117 Marker116638_158 Marker116638_203 Marker116638_255 Marker116647_4 Marker116647_71 Marker116647_184 Marker116648_12 Marker116648_56 Marker116648_57 Marker116648_99 Marker116648_116 Marker116648_117 Marker116650_52 Marker116650_54 Marker116650_113 Marker116650_164 Marker116650_184 Marker116650_231 Marker116650_245 Marker116653_18 Marker116653_39 Marker116653_41 Marker116653_64 Marker116653_82 Marker116654_28 Marker116654_32 Marker116654_164 Marker116656_242 Marker116658_22 Marker116658_105 Marker116658_106 Marker116660_58 Marker116661_20 Marker116661_144 Marker116661_155 Marker116661_179 Marker116661_203 Marker116661_248 Marker116662_6 Marker116662_34 Marker116662_55 Marker116662_115 Marker116674_144 Marker116678_150 Marker116678_175 Marker116678_178 Marker116678_233 Marker116679_217 Marker116679_253 Marker116683_94 Marker116683_205 Marker116687_48 Marker116687_252 Marker116688_16 Marker116688_228 Marker116688_233 Marker116689_46 Marker116689_48 Marker116689_85 Marker116689_86 Marker116689_109 Marker116689_120 Marker116689_171 Marker116689_174 Marker116689_177 Marker116689_223 Marker116693_30 Marker116693_38 Marker116693_104 Marker116693_197 Marker116693_223 Marker116693_257 Marker116697_34 Marker116697_45 Marker116699_64 Marker116705_8 Marker116705_54 Marker116706_50 Marker116706_253 Marker116723_12 Marker116723_204 Marker116724_253 Marker116728_193 Marker116730_34 Marker116736_47 Marker116736_227 Marker116737_251 Marker116739_157 Marker116739_178 Marker116739_183 Marker116739_218 Marker116739_222 Marker116739_232 Marker116739_255 Marker116742_62 Marker116742_63 Marker116742_64 Marker116742_73 Marker116742_106 Marker116742_119 Marker116742_147 Marker116742_151 Marker116742_161 Marker116742_164 Marker116742_167 Marker116742_191 Marker116742_200 Marker116742_201 Marker116742_204 Marker116744_95 Marker116744_235 Marker116746_52 Marker116746_107 Marker116746_240 Marker116747_143 Marker116755_24 Marker116755_100 Marker116755_234 Marker116755_246 Marker116756_20 Marker116756_34 Marker116756_67 Marker116756_114 Marker116756_116 Marker116756_161 Marker116756_165 Marker116756_221 Marker116756_222 Marker116756_223 Marker116756_224 Marker116756_252 Marker116757_41 Marker116757_207 Marker116763_29 Marker116763_210 Marker116766_28 Marker116766_147 Marker116766_208 Marker116769_243 Marker116771_23 Marker116774_18 Marker116774_81 Marker116774_83 Marker116774_103 Marker116774_139 Marker116774_255 Marker116776_154 Marker116776_155 Marker116776_156 Marker116776_250 Marker116779_138 Marker116779_241 Marker116782_30 Marker116782_83 Marker116782_202 Marker116782_228 Marker116784_3 Marker116784_12 Marker116784_15 Marker116786_36 Marker116786_57 Marker116786_80 Marker116786_122 Marker116795_114 Marker116796_4 Marker116796_113 Marker116796_179 Marker116796_196 Marker116796_209 Marker116796_214 Marker116796_215 Marker116796_257 Marker116820_11 Marker116820_15 Marker116820_45 Marker116820_50 Marker116820_110 Marker116820_115 Marker116820_218 Marker116826_8 Marker116826_9 Marker116826_10 Marker116826_21 Marker116826_40 Marker116826_227 Marker116826_245 Marker116833_17 Marker116833_110 Marker116833_120 Marker116833_247 Marker116833_255 Marker116834_33 Marker116834_49 Marker116834_230 Marker116837_33 Marker116837_118 Marker116837_178 Marker116841_22 Marker116841_24 Marker116841_55 Marker116841_155 Marker116841_156 Marker116841_220 Marker116845_59 Marker116845_78 Marker116845_79 Marker116850_38 Marker116856_100 Marker116856_166 Marker116856_215 Marker116857_63 Marker116857_103 Marker116857_147 Marker116857_241 Marker116866_147 Marker116866_168 Marker116866_237 Marker116867_26 Marker116867_101 Marker116875_216 Marker116877_38 Marker116877_110 Marker116879_44 Marker116879_143 Marker116879_178 Marker116879_199 Marker116879_200 Marker116879_219 Marker116879_220 Marker116879_225 Marker116879_232 Marker116879_233 Marker116879_240 Marker116880_73 Marker116880_109 Marker116880_172 Marker116880_230 Marker116883_27 Marker116883_33 Marker116883_67 Marker116883_95 Marker116884_82 Marker116885_120 Marker116885_173 Marker116885_210 Marker116885_226 Marker116885_237 Marker116885_241 Marker116889_32 Marker116889_194 Marker116889_199 Marker116894_244 Marker116894_247 Marker116904_199 Marker116904_208 Marker116904_216 Marker116904_231 Marker116907_12 Marker116907_78 Marker116907_172 Marker116907_203 Marker116907_214 Marker116907_219 Marker116907_220 Marker116907_230 Marker116907_254 Marker116907_256 Marker116909_92 Marker116915_194 Marker116918_30 Marker116922_15 Marker116922_16 Marker116922_24 Marker116922_25 Marker116922_31 Marker116922_38 Marker116922_46 Marker116922_61 Marker116922_87 Marker116922_102 Marker116922_114 Marker116922_139 Marker116922_140 Marker116922_161 Marker116922_194 Marker116922_239 Marker116923_45 Marker116923_114 Marker116926_84 Marker116927_3 Marker116927_145 Marker116927_202 Marker116928_195 Marker116932_4 Marker116932_17 Marker116932_22 Marker116932_23 Marker116932_27 Marker116932_28 Marker116932_32 Marker116932_33 Marker116932_34 Marker116932_44 Marker116932_56 Marker116932_58 Marker116932_70 Marker116932_80 Marker116932_89 Marker116932_106 Marker116932_108 Marker116932_146 Marker116932_172 Marker116932_178 Marker116932_210 Marker116932_234 Marker116932_243 Marker116932_256 Marker116934_191 Marker116936_7 Marker116936_11 Marker116936_112 Marker116936_204 Marker116936_205 Marker116936_207 Marker116936_234 Marker116944_27 Marker116944_151 Marker116945_191 Marker116955_27 Marker116955_33 Marker116955_105 Marker116955_106 Marker116956_180 Marker116956_195 Marker116956_255 Marker116957_195 Marker116965_51 Marker116966_121 Marker116966_178 Marker116973_50 Marker116976_5 Marker116976_10 Marker116976_42 Marker116976_60 Marker116976_63 Marker116976_64 Marker116976_111 Marker116976_213 Marker116976_238 Marker116981_44 Marker116981_58 Marker116981_65 Marker116981_92 Marker116983_5 Marker116983_29 Marker116983_31 Marker116983_77 Marker116983_118 Marker116983_202 Marker116983_203 Marker116983_248 Marker116983_257 Marker116989_23 Marker116989_197 Marker116996_15 Marker116996_16 Marker116996_50 Marker116996_109 Marker116996_146 Marker116996_152 Marker116996_155 Marker116996_165 Marker116996_174 Marker116996_189 Marker116996_229 Marker116996_230 Marker116996_255 Marker116997_117 Marker116997_120 Marker116997_138 Marker116997_147 Marker116997_153 Marker116997_155 Marker116997_167 Marker116997_192 Marker116997_197 Marker116997_247 Marker116997_254 Marker117006_5 Marker117007_16 Marker117007_37 Marker117007_42 Marker117007_49 Marker117007_68 Marker117007_160 Marker117007_169 Marker117007_171 Marker117007_191 Marker117007_197 Marker117007_198 Marker117007_206 Marker117007_217 Marker117007_219 Marker117007_224 Marker117007_230 Marker117011_5 Marker117011_66 Marker117011_73 Marker117016_87 Marker117020_53 Marker117020_154 Marker117020_178 Marker117020_237 Marker117020_241 Marker117022_16 Marker117022_56 Marker117022_63 Marker117022_79 Marker117022_227 Marker117026_22 Marker117026_43 Marker117026_139 Marker117026_155 Marker117026_188 Marker117026_202 Marker117026_217 Marker117026_231 Marker117028_36 Marker117028_70 Marker117028_105 Marker117030_209 Marker117030_239 Marker117033_149 Marker117033_223 Marker117033_240 Marker117041_21 Marker117041_115 Marker117041_142 Marker117047_32 Marker117047_58 Marker117047_59 Marker117047_237 Marker117052_165 Marker117052_171 Marker117052_177 Marker117052_236 Marker117054_19 Marker117054_22 Marker117054_85 Marker117054_238 Marker117054_241 Marker117063_18 Marker117067_26 Marker117067_50 Marker117067_69 Marker117067_87 Marker117067_123 Marker117067_169 Marker117067_179 Marker117071_214 Marker117071_245 Marker117072_18 Marker117075_216 Marker117075_224 Marker117077_139 Marker117077_182 Marker117077_207 Marker117077_238 Marker117077_240 Marker117077_247 Marker117082_17 Marker117082_40 Marker117082_41 Marker117082_60 Marker117082_87 Marker117082_109 Marker117082_156 Marker117082_178 Marker117082_208 Marker117082_225 Marker117082_226 Marker117082_246 Marker117082_254 Marker117084_7 Marker117084_22 Marker117084_80 Marker117084_86 Marker117084_115 Marker117084_202 Marker117084_208 Marker117084_217 Marker117084_236 Marker117086_60 Marker117086_61 Marker117086_67 Marker117086_104 Marker117086_120 Marker117091_45 Marker117091_65 Marker117091_70 Marker117091_84 Marker117091_89 Marker117091_94 Marker117091_149 Marker117091_168 Marker117091_175 Marker117091_204 Marker117091_253 Marker117092_161 Marker117092_181 Marker117092_194 Marker117092_204 Marker117095_102 Marker117095_172 Marker117099_7 Marker117099_12 Marker117099_79 Marker117099_82 Marker117099_117 Marker117099_187 Marker117099_194 Marker117099_232 Marker117099_236 Marker117102_58 Marker117102_102 Marker117102_141 Marker117102_170 Marker117102_220 Marker117104_79 Marker117104_83 Marker117104_89 Marker117116_19 Marker117116_67 Marker117116_114 Marker117116_122 Marker117116_204 Marker117116_215 Marker117116_234 Marker117122_226 Marker117128_60 Marker117128_72 Marker117128_73 Marker117128_74 Marker117128_177 Marker117128_204 Marker117128_242 Marker117128_253 Marker117136_54 Marker117136_141 Marker117136_189 Marker117136_190 Marker117136_200 Marker117136_228 Marker117137_27 Marker117138_81 Marker117138_249 Marker117139_178 Marker117139_192 Marker117139_211 Marker117139_224 Marker117140_18 Marker117140_36 Marker117140_38 Marker117140_105 Marker117140_175 Marker117140_203 Marker117140_216 Marker117141_6 Marker117141_7 Marker117141_16 Marker117141_17 Marker117141_36 Marker117141_49 Marker117141_81 Marker117141_84 Marker117141_88 Marker117141_101 Marker117141_108 Marker117141_117 Marker117141_155 Marker117141_157 Marker117141_164 Marker117141_165 Marker117141_175 Marker117141_197 Marker117141_200 Marker117141_223 Marker117141_249 Marker117141_250 Marker117147_10 Marker117147_80 Marker117147_94 Marker117147_116 Marker117147_217 Marker117147_218 Marker117147_238 Marker117154_156 Marker117155_69 Marker117163_154 Marker117163_190 Marker117163_198 Marker117163_218 Marker117163_238 Marker117163_246 Marker117164_66 Marker117164_87 Marker117164_106 Marker117164_145 Marker117164_160 Marker117164_180 Marker117164_189 Marker117164_218 Marker117164_223 Marker117167_210 Marker117169_148 Marker117173_4 Marker117173_16 Marker117173_43 Marker117173_75 Marker117173_166 Marker117173_199 Marker117186_122 Marker117186_248 Marker117186_256 Marker117191_8 Marker117191_9 Marker117191_34 Marker117191_60 Marker117191_88 Marker117191_104 Marker117192_21 Marker117192_22 Marker117192_68 Marker117192_83 Marker117192_89 Marker117192_95 Marker117192_165 Marker117192_186 Marker117192_257 Marker117198_121 Marker117198_243 Marker117200_6 Marker117200_12 Marker117200_55 Marker117200_71 Marker117200_83 Marker117200_104 Marker117200_140 Marker117200_154 Marker117200_163 Marker117200_169 Marker117200_238 Marker117200_247 Marker117204_141 Marker117207_223 Marker117208_173 Marker117208_190 Marker117208_220 Marker117208_234 Marker117211_75 Marker117211_112 Marker117211_119 Marker117215_55 Marker117215_87 Marker117215_91 Marker117215_97 Marker117215_114 Marker117215_180 Marker117215_181 Marker117215_225 Marker117215_231 Marker117217_150 Marker117223_31 Marker117223_83 Marker117223_98 Marker117223_120 Marker117223_162 Marker117223_181 Marker117223_227 Marker117223_228 Marker117224_73 Marker117224_80 Marker117224_105 Marker117224_157 Marker117224_231 Marker117224_250 Marker117226_6 Marker117228_49 Marker117228_225 Marker117228_233 Marker117228_240 Marker117229_247 Marker117231_55 Marker117231_109 Marker117231_257 Marker117234_239 Marker117242_38 Marker117243_15 Marker117243_29 Marker117243_33 Marker117243_53 Marker117243_66 Marker117243_181 Marker117243_184 Marker117243_198 Marker117243_205 Marker117243_255 Marker117243_258 Marker117246_10 Marker117246_43 Marker117246_105 Marker117246_236 Marker117247_42 Marker117247_115 Marker117249_77 Marker117256_61 Marker117257_11 Marker117257_17 Marker117257_163 Marker117258_173 Marker117258_221 Marker117268_24 Marker117268_29 Marker117268_65 Marker117268_70 Marker117268_100 Marker117268_104 Marker117268_114 Marker117268_138 Marker117268_154 Marker117268_190 Marker117268_216 Marker117268_245 Marker117272_215 Marker117275_7 Marker117275_89 Marker117275_182 Marker117275_202 Marker117275_204 Marker117275_206 Marker117275_215 Marker117277_19 Marker117277_32 Marker117277_62 Marker117277_67 Marker117278_24 Marker117278_43 Marker117278_62 Marker117278_104 Marker117278_203 Marker117278_215 Marker117278_237 Marker117283_40 Marker117283_83 Marker117283_239 Marker117284_160 Marker117284_217 Marker117292_39 Marker117292_109 Marker117292_115 Marker117292_119 Marker117292_140 Marker117292_164 Marker117292_178 Marker117292_192 Marker117292_199 Marker117292_221 Marker117293_4 Marker117293_11 Marker117293_13 Marker117293_76 Marker117293_79 Marker117293_98 Marker117293_102 Marker117294_32 Marker117304_43 Marker117306_139 Marker117306_205 Marker117308_58 Marker117308_69 Marker117308_172 Marker117308_209 Marker117308_245 Marker117309_71 Marker117309_188 Marker117309_214 Marker117311_54 Marker117311_95 Marker117312_83 Marker117312_154 Marker117312_155 Marker117312_171 Marker117312_183 Marker117312_253 Marker117316_221 Marker117322_228 Marker117322_230 Marker117324_36 Marker117324_58 Marker117324_84 Marker117324_139 Marker117324_142 Marker117324_167 Marker117324_189 Marker117324_223 Marker117324_236 Marker117324_238 Marker117325_39 Marker117325_82 Marker117331_5 Marker117331_69 Marker117332_71 Marker117336_28 Marker117336_67 Marker117336_144 Marker117336_169 Marker117336_173 Marker117354_206 Marker117355_164 Marker117355_219 Marker117355_252 Marker117357_211 Marker117357_226 Marker117357_233 Marker117357_241 Marker117367_104 Marker117367_227 Marker117367_255 Marker117369_46 Marker117369_49 Marker117369_78 Marker117369_172 Marker117375_4 Marker117375_37 Marker117375_64 Marker117375_74 Marker117375_75 Marker117375_84 Marker117375_96 Marker117375_110 Marker117387_205 Marker117391_51 Marker117391_188 Marker117392_76 Marker117392_119 Marker117392_155 Marker117392_157 Marker117392_175 Marker117392_191 Marker117392_213 Marker117392_225 Marker117392_230 Marker117399_204 Marker117401_8 Marker117401_31 Marker117401_66 Marker117401_197 Marker117401_213 Marker117401_256 Marker117404_72 Marker117404_94 Marker117404_121 Marker117404_224 Marker117404_239 Marker117404_245 Marker117405_19 Marker117405_33 Marker117405_40 Marker117405_215 Marker117405_251 Marker117411_87 Marker117412_157 Marker117416_34 Marker117422_191 Marker117422_202 Marker117422_203 Marker117422_234 Marker117428_24 Marker117428_54 Marker117428_172 Marker117428_219 Marker117433_141 Marker117433_173 Marker117433_191 Marker117433_192 Marker117433_205 Marker117433_247 Marker117435_23 Marker117435_66 Marker117438_13 Marker117438_17 Marker117438_27 Marker117438_57 Marker117438_109 Marker117440_12 Marker117440_55 Marker117440_82 Marker117440_83 Marker117440_121 Marker117440_152 Marker117440_163 Marker117440_178 Marker117440_232 Marker117441_222 Marker117443_63 Marker117445_20 Marker117445_26 Marker117445_65 Marker117445_71 Marker117445_96 Marker117445_112 Marker117445_115 Marker117445_149 Marker117445_150 Marker117445_151 Marker117445_154 Marker117445_159 Marker117445_171 Marker117445_172 Marker117445_191 Marker117445_229 Marker117445_237 Marker117445_254 Marker117455_6 Marker117455_16 Marker117455_29 Marker117455_59 Marker117455_66 Marker117455_104 Marker117455_124 Marker117458_63 Marker117458_119 Marker117459_65 Marker117459_66 Marker117459_112 Marker117459_211 Marker117461_18 Marker117464_139 Marker117464_150 Marker117464_162 Marker117464_191 Marker117464_200 Marker117464_236 Marker117466_12 Marker117466_17 Marker117466_46 Marker117466_63 Marker117466_88 Marker117466_140 Marker117466_176 Marker117466_185 Marker117466_190 Marker117466_208 Marker117466_212 Marker117466_215 Marker117466_230 Marker117466_233 Marker117466_235 Marker117468_36 Marker117468_48 Marker117468_52 Marker117468_114 Marker117468_115 Marker117468_212 Marker117468_235 Marker117468_247 Marker117468_248 Marker117470_93 Marker117470_96 Marker117470_251 Marker117471_20 Marker117471_36 Marker117471_42 Marker117471_45 Marker117471_98 Marker117471_156 Marker117471_177 Marker117471_195 Marker117471_199 Marker117471_217 Marker117471_222 Marker117471_239 Marker117471_257 Marker117473_11 Marker117474_21 Marker117474_166 Marker117474_240 Marker117482_205 Marker117482_249 Marker117483_26 Marker117487_53 Marker117487_55 Marker117487_56 Marker117487_76 Marker117487_93 Marker117488_5 Marker117488_8 Marker117488_17 Marker117488_40 Marker117488_65 Marker117488_158 Marker117488_167 Marker117488_213 Marker117494_24 Marker117494_41 Marker117494_46 Marker117494_68 Marker117494_70 Marker117494_153 Marker117494_163 Marker117494_180 Marker117494_236 Marker117498_26 Marker117498_65 Marker117498_95 Marker117498_109 Marker117500_97 Marker117503_14 Marker117503_28 Marker117503_43 Marker117503_62 Marker117503_66 Marker117503_110 Marker117503_119 Marker117511_147 Marker117511_172 Marker117511_212 Marker117517_81 Marker117517_83 Marker117517_96 Marker117517_114 Marker117517_204 Marker117517_212 Marker117519_51 Marker117519_78 Marker117519_80 Marker117519_171 Marker117519_191 Marker117519_231 Marker117519_239 Marker117519_246 Marker117522_140 Marker117522_150 Marker117522_151 Marker117522_152 Marker117522_165 Marker117522_202 Marker117522_203 Marker117522_234 Marker117527_195 Marker117527_230 Marker117529_191 Marker117529_230 Marker117529_236 Marker117529_256 Marker117531_23 Marker117531_35 Marker117531_48 Marker117531_83 Marker117531_103 Marker117531_114 Marker117531_170 Marker117531_173 Marker117531_185 Marker117531_207 Marker117533_19 Marker117533_23 Marker117533_30 Marker117533_32 Marker117533_41 Marker117533_52 Marker117533_60 Marker117533_72 Marker117533_88 Marker117533_98 Marker117533_118 Marker117533_146 Marker117533_153 Marker117533_154 Marker117533_197 Marker117533_208 Marker117533_210 Marker117533_227 Marker117533_242 Marker117535_111 Marker117540_4 Marker117540_87 Marker117540_175 Marker117540_222 Marker117548_42 Marker117548_53 Marker117548_69 Marker117548_87 Marker117548_118 Marker117548_188 Marker117548_189 Marker117548_195 Marker117548_217 Marker117548_224 Marker117548_239 Marker117549_8 Marker117549_21 Marker117549_35 Marker117549_39 Marker117549_93 Marker117549_100 Marker117549_154 Marker117549_162 Marker117549_186 Marker117549_198 Marker117549_199 Marker117549_218 Marker117549_222 Marker117549_225 Marker117549_244 Marker117549_248 Marker117550_28 Marker117550_36 Marker117550_44 Marker117550_66 Marker117550_79 Marker117550_152 Marker117550_190 Marker117550_208 Marker117550_226 Marker117550_257 Marker117552_19 Marker117552_34 Marker117552_45 Marker117552_52 Marker117552_66 Marker117552_70 Marker117552_85 Marker117552_111 Marker117552_153 Marker117552_179 Marker117552_243 Marker117553_32 Marker117553_60 Marker117553_115 Marker117560_28 Marker117560_49 Marker117560_64 Marker117563_75 Marker117563_76 Marker117563_78 Marker117563_85 Marker117563_147 Marker117563_173 Marker117568_26 Marker117568_48 Marker117568_49 Marker117568_116 Marker117568_153 Marker117568_169 Marker117568_170 Marker117568_204 Marker117568_258 Marker117569_93 Marker117569_205 Marker117590_84 Marker117590_174 Marker117592_86 Marker117592_110 Marker117592_219 Marker117592_235 Marker117592_236 Marker117598_224 Marker117606_81 Marker117615_15 Marker117615_193 Marker117617_149 Marker117617_178 Marker117617_200 Marker117617_232 Marker117617_258 Marker117623_16 Marker117623_83 Marker117623_193 Marker117623_204 Marker117624_54 Marker117625_159 Marker117625_191 Marker117636_86 Marker117636_91 Marker117636_96 Marker117636_113 Marker117636_147 Marker117636_171 Marker117636_188 Marker117636_189 Marker117636_190 Marker117636_200 Marker117636_213 Marker117636_222 Marker117636_224 Marker117636_228 Marker117639_10 Marker117639_22 Marker117639_43 Marker117639_75 Marker117639_84 Marker117639_87 Marker117639_184 Marker117639_221 Marker117639_239 Marker117646_184 Marker117646_199 Marker117646_214 Marker117646_236 Marker117646_241 Marker117652_218 Marker117653_192 Marker117653_238 Marker117653_248 Marker117654_224 Marker117659_245 Marker117663_239 Marker117664_57 Marker117664_121 Marker117664_184 Marker117664_204 Marker117664_210 Marker117664_215 Marker117664_235 Marker117668_17 Marker117668_21 Marker117668_69 Marker117668_88 Marker117669_104 Marker117669_123 Marker117669_140 Marker117669_211 Marker117669_256 Marker117670_167 Marker117674_55 Marker117675_173 Marker117675_181 Marker117675_202 Marker117675_205 Marker117675_233 Marker117680_111 Marker117683_34 Marker117683_88 Marker117683_150 Marker117683_151 Marker117683_156 Marker117683_166 Marker117689_50 Marker117689_107 Marker117689_112 Marker117689_151 Marker117689_162 Marker117689_164 Marker117689_211 Marker117689_228 Marker117691_8 Marker117691_22 Marker117695_178 Marker117695_186 Marker117695_230 Marker117696_122 Marker117697_145 Marker117697_170 Marker117697_173 Marker117697_233 Marker117697_246 Marker117698_113 Marker117698_225 Marker117700_4 Marker117700_17 Marker117700_25 Marker117700_33 Marker117700_47 Marker117700_79 Marker117700_91 Marker117700_98 Marker117700_205 Marker117700_239 Marker117706_113 Marker117706_221 Marker117707_71 Marker117707_88 Marker117707_95 Marker117707_158 Marker117707_239 Marker117710_5 Marker117710_19 Marker117710_26 Marker117710_75 Marker117710_116 Marker117710_155 Marker117710_166 Marker117710_187 Marker117710_189 Marker117710_214 Marker117710_215 Marker117712_111 Marker117713_35 Marker117714_87 Marker117714_170 Marker117716_85 Marker117718_5 Marker117718_34 Marker117725_27 Marker117725_40 Marker117725_65 Marker117725_90 Marker117725_105 Marker117725_150 Marker117725_177 Marker117725_192 Marker117725_241 Marker117727_188 Marker117731_147 Marker117731_203 Marker117731_256 Marker117736_92 Marker117736_104 Marker117736_118 Marker117736_147 Marker117736_164 Marker117736_172 Marker117736_185 Marker117736_193 Marker117739_14 Marker117739_26 Marker117739_91 Marker117739_141 Marker117739_147 Marker117739_158 Marker117739_161 Marker117739_174 Marker117739_182 Marker117739_216 Marker117742_9 Marker117748_18 Marker117748_45 Marker117748_51 Marker117748_65 Marker117748_77 Marker117748_81 Marker117748_82 Marker117748_102 Marker117748_115 Marker117748_159 Marker117748_167 Marker117748_178 Marker117748_187 Marker117748_196 Marker117748_198 Marker117762_20 Marker117762_197 Marker117762_198 Marker117762_199 Marker117762_202 Marker117764_91 Marker117764_154 Marker117774_12 Marker117774_210 Marker117775_16 Marker117775_47 Marker117775_121 Marker117778_77 Marker117778_80 Marker117778_112 Marker117778_144 Marker117778_157 Marker117778_165 Marker117778_209 Marker117778_212 Marker117778_226 Marker117779_4 Marker117791_208 Marker117791_219 Marker117791_229 Marker117793_145 Marker117793_166 Marker117796_75 Marker117796_80 Marker117796_88 Marker117796_102 Marker117801_112 Marker117802_73 Marker117802_118 Marker117803_9 Marker117803_61 Marker117803_165 Marker117803_224 Marker117803_225 Marker117808_175 Marker117808_257 Marker117809_50 Marker117818_148 Marker117820_104 Marker117820_115 Marker117826_153 Marker117826_225 Marker117828_7 Marker117839_10 Marker117839_62 Marker117839_69 Marker117839_108 Marker117839_149 Marker117839_161 Marker117839_162 Marker117839_167 Marker117839_178 Marker117839_191 Marker117839_192 Marker117839_195 Marker117839_212 Marker117839_225 Marker117846_29 Marker117846_56 Marker117846_81 Marker117846_157 Marker117847_62 Marker117847_98 Marker117847_184 Marker117847_239 Marker117849_41 Marker117849_86 Marker117849_195 Marker117851_92 Marker117853_16 Marker117853_205 Marker117853_221 Marker117853_232 Marker117867_93 Marker117867_110 Marker117867_175 Marker117867_193 Marker117867_202 Marker117867_209 Marker117867_224 Marker117867_228 Marker117867_235 Marker117867_245 Marker117867_248 Marker117867_251 Marker117867_254 Marker117867_257 Marker117868_28 Marker117868_70 Marker117868_78 Marker117868_180 Marker117869_50 Marker117869_86 Marker117869_94 Marker117869_111 Marker117869_120 Marker117869_143 Marker117869_163 Marker117869_179 Marker117869_199 Marker117869_226 Marker117869_230 Marker117869_231 Marker117869_232 Marker117869_242 Marker117869_247 Marker117869_249 Marker117869_251 Marker117878_108 Marker117891_28 Marker117893_12 Marker117893_52 Marker117894_17 Marker117894_35 Marker117894_36 Marker117894_61 Marker117894_63 Marker117894_80 Marker117900_7 Marker117900_31 Marker117900_149 Marker117900_154 Marker117900_201 Marker117900_217 Marker117900_233 Marker117907_8 Marker117907_23 Marker117907_104 Marker117909_11 Marker117909_13 Marker117909_21 Marker117909_35 Marker117909_77 Marker117909_89 Marker117909_90 Marker117909_96 Marker117909_97 Marker117909_152 Marker117909_154 Marker117909_163 Marker117909_199 Marker117909_250 Marker117909_252 Marker117910_151 Marker117910_253 Marker117914_51 Marker117914_200 Marker117914_224 Marker117914_242 Marker117915_185 Marker117915_251 Marker117916_31 Marker117916_38 Marker117916_55 Marker117916_57 Marker117916_83 Marker117916_247 Marker117916_249 Marker117917_63 Marker117920_5 Marker117920_44 Marker117920_49 Marker117920_53 Marker117920_62 Marker117920_76 Marker117920_171 Marker117920_199 Marker117920_212 Marker117920_225 Marker117920_231 Marker117920_234 Marker117924_4 Marker117924_41 Marker117925_231 Marker117936_8 Marker117940_31 Marker117942_201 Marker117943_37 Marker117947_13 Marker117947_62 Marker117947_112 Marker117952_23 Marker117952_69 Marker117952_104 Marker117952_149 Marker117952_246 Marker117956_43 Marker117956_54 Marker117956_95 Marker117956_185 Marker117960_7 Marker117960_8 Marker117960_76 Marker117960_100 Marker117960_168 Marker117960_180 Marker117960_197 Marker117960_209 Marker117961_18 Marker117961_63 Marker117965_7 Marker117965_44 Marker117965_50 Marker117965_142 Marker117965_152 Marker117965_212 Marker117974_147 Marker117974_159 Marker117974_201 Marker117974_208 Marker117974_222 Marker117978_189 Marker117978_222 Marker117979_7 Marker117979_69 Marker117981_16 Marker117981_19 Marker117981_75 Marker117987_4 Marker117987_202 Marker117987_255 Marker117991_107 Marker117997_25 Marker117997_84 Marker117997_153 Marker117997_157 Marker117997_202 Marker117997_203 Marker117997_232 Marker117997_233 Marker117997_243 Marker117999_33 Marker117999_45 Marker117999_161 Marker117999_200 Marker117999_202 Marker117999_223 Marker118002_157 Marker118002_174 Marker118002_180 Marker118002_187 Marker118002_224 Marker118004_35 Marker118004_40 Marker118004_79 Marker118004_105 Marker118004_116 Marker118004_205 Marker118008_8 Marker118008_42 Marker118008_43 Marker118008_45 Marker118008_60 Marker118008_177 Marker118008_180 Marker118008_246 Marker118010_246 Marker118013_61 Marker118021_120 Marker118021_182 Marker118023_58 Marker118023_75 Marker118023_80 Marker118023_91 Marker118023_110 Marker118023_146 Marker118023_160 Marker118023_178 Marker118023_188 Marker118023_230 Marker118024_17 Marker118024_48 Marker118024_120 Marker118024_198 Marker118024_233 Marker118024_234 Marker118024_252 Marker118024_253 Marker118024_257 Marker118027_19 Marker118027_37 Marker118027_77 Marker118027_87 Marker118027_157 Marker118027_191 Marker118030_8 Marker118030_187 Marker118034_33 Marker118034_46 Marker118034_84 Marker118034_115 Marker118034_139 Marker118034_194 Marker118034_220 Marker118037_183 Marker118037_230 Marker118041_163 Marker118041_183 Marker118041_212 Marker118041_246 Marker118043_13 Marker118043_18 Marker118043_71 Marker118043_86 Marker118043_94 Marker118043_105 Marker118043_118 Marker118043_179 Marker118043_183 Marker118043_199 Marker118043_201 Marker118043_202 Marker118043_233 Marker118043_234 Marker118061_56 Marker118061_99 Marker118061_112 Marker118061_122 Marker118061_149 Marker118061_256 Marker118062_72 Marker118062_162 Marker118062_170 Marker118062_207 Marker118062_238 Marker118062_245 Marker118067_20 Marker118067_46 Marker118067_53 Marker118067_60 Marker118067_77 Marker118067_87 Marker118067_102 Marker118067_109 Marker118067_190 Marker118067_203 Marker118067_217 Marker118068_57 Marker118071_14 Marker118071_34 Marker118071_40 Marker118071_41 Marker118071_63 Marker118071_65 Marker118071_92 Marker118071_110 Marker118071_151 Marker118071_158 Marker118071_207 Marker118077_19 Marker118077_22 Marker118077_106 Marker118077_141 Marker118077_193 Marker118077_240 Marker118079_72 Marker118079_106 Marker118086_40 Marker118086_65 Marker118086_68 Marker118086_79 Marker118086_83 Marker118086_102 Marker118086_179 Marker118086_188 Marker118086_189 Marker118086_218 Marker118086_230 Marker118086_240 Marker118087_22 Marker118087_190 Marker118087_243 Marker118087_255 Marker118090_43 Marker118100_52 Marker118105_70 Marker118105_93 Marker118105_157 Marker118105_250 Marker118112_191 Marker118112_192 Marker118115_86 Marker118115_168 Marker118117_73 Marker118117_104 Marker118126_4 Marker118126_54 Marker118128_26 Marker118128_73 Marker118128_246 Marker118131_64 Marker118131_210 Marker118131_224 Marker118133_50 Marker118133_209 Marker118137_27 Marker118137_45 Marker118137_52 Marker118137_60 Marker118137_76 Marker118137_102 Marker118137_148 Marker118137_163 Marker118139_5 Marker118139_36 Marker118139_38 Marker118139_91 Marker118139_96 Marker118139_116 Marker118139_163 Marker118139_179 Marker118141_198 Marker118151_80 Marker118151_154 Marker118159_164 Marker118159_226 Marker118160_46 Marker118166_22 Marker118166_34 Marker118166_72 Marker118166_143 Marker118166_168 Marker118166_171 Marker118166_187 Marker118168_141 Marker118168_166 Marker118168_200 Marker118171_71 Marker118173_237 Marker118177_107 Marker118186_78 Marker118186_181 Marker118186_235 Marker118186_256 Marker118191_12 Marker118191_65 Marker118191_67 Marker118191_70 Marker118191_84 Marker118191_105 Marker118192_193 Marker118192_214 Marker118195_24 Marker118195_74 Marker118195_79 Marker118195_91 Marker118195_104 Marker118195_141 Marker118195_143 Marker118195_165 Marker118195_183 Marker118195_201 Marker118195_227 Marker118195_238 Marker118200_231 Marker118200_233 Marker118201_178 Marker118201_208 Marker118201_247 Marker118202_48 Marker118202_77 Marker118202_104 Marker118202_168 Marker118202_191 Marker118202_214 Marker118202_221 Marker118208_45 Marker118208_47 Marker118208_86 Marker118208_115 Marker118209_165 Marker118209_166 Marker118209_229 Marker118210_5 Marker118210_23 Marker118210_72 Marker118210_78 Marker118210_183 Marker118210_199 Marker118210_227 Marker118217_185 Marker118218_243 Marker118224_6 Marker118224_9 Marker118224_14 Marker118224_36 Marker118224_59 Marker118224_88 Marker118224_94 Marker118224_112 Marker118224_117 Marker118224_146 Marker118224_169 Marker118224_179 Marker118224_191 Marker118224_232 Marker118225_40 Marker118225_54 Marker118225_99 Marker118225_105 Marker118225_190 Marker118226_5 Marker118226_8 Marker118226_39 Marker118226_40 Marker118226_45 Marker118226_46 Marker118226_59 Marker118226_98 Marker118226_149 Marker118226_180 Marker118227_98 Marker118227_110 Marker118227_182 Marker118227_188 Marker118227_205 Marker118227_219 Marker118230_237 Marker118235_199 Marker118236_44 Marker118236_191 Marker118236_194 Marker118236_223 Marker118237_35 Marker118237_75 Marker118238_64 Marker118241_40 Marker118241_103 Marker118241_109 Marker118241_182 Marker118241_225 Marker118241_226 Marker118251_16 Marker118251_41 Marker118251_143 Marker118251_248 Marker118252_171 Marker118252_189 Marker118256_33 Marker118256_54 Marker118256_140 Marker118256_141 Marker118256_148 Marker118256_193 Marker118259_143 Marker118259_184 Marker118259_244 Marker118260_33 Marker118260_100 Marker118260_163 Marker118260_243 Marker118268_47 Marker118268_109 Marker118273_3 Marker118273_53 Marker118273_76 Marker118273_230 Marker118279_163 Marker118279_177 Marker118279_227 Marker118280_141 Marker118280_145 Marker118280_148 Marker118280_153 Marker118280_199 Marker118280_238 Marker118281_89 Marker118281_99 Marker118285_142 Marker118285_195 Marker118285_210 Marker118285_220 Marker118285_221 Marker118285_228 Marker118285_230 Marker118288_8 Marker118288_11 Marker118288_21 Marker118288_65 Marker118288_86 Marker118288_201 Marker118288_241 Marker118298_42 Marker118298_87 Marker118298_149 Marker118298_152 Marker118308_70 Marker118308_83 Marker118308_106 Marker118308_120 Marker118309_5 Marker118309_31 Marker118309_32 Marker118309_91 Marker118309_92 Marker118309_190 Marker118310_6 Marker118310_97 Marker118310_152 Marker118310_213 Marker118310_221 Marker118310_258 Marker118312_38 Marker118312_213 Marker118312_233 Marker118320_138 Marker118320_160 Marker118320_165 Marker118320_179 Marker118325_59 Marker118325_64 Marker118325_198 Marker118328_68 Marker118334_41 Marker118335_74 Marker118338_43 Marker118338_59 Marker118341_75 Marker118343_158 Marker118343_199 Marker118344_29 Marker118344_36 Marker118344_138 Marker118344_142 Marker118344_150 Marker118344_176 Marker118346_68 Marker118346_93 Marker118346_179 Marker118346_193 Marker118346_217 Marker118348_202 Marker118348_214 Marker118348_219 Marker118348_249 Marker118357_19 Marker118357_77 Marker118357_79 Marker118362_179 Marker118362_195 Marker118362_232 Marker118362_238 Marker118362_248 Marker118365_110 Marker118367_39 Marker118368_26 Marker118368_48 Marker118368_56 Marker118368_87 Marker118368_88 Marker118368_116 Marker118376_156 Marker118376_209 Marker118384_68 Marker118384_69 Marker118384_89 Marker118384_90 Marker118384_108 Marker118391_73 Marker118394_33 Marker118394_39 Marker118394_42 Marker118394_98 Marker118394_217 Marker118396_173 Marker118396_189 Marker118396_216 Marker118409_145 Marker118409_188 Marker118409_196 Marker118409_208 Marker118409_210 Marker118409_215 Marker118410_97 Marker118410_105 Marker118410_205 Marker118415_240 Marker118424_119 Marker118424_150 Marker118424_202 Marker118424_232 Marker118425_63 Marker118428_18 Marker118428_49 Marker118428_65 Marker118428_66 Marker118428_74 Marker118428_79 Marker118428_89 Marker118428_109 Marker118428_119 Marker118430_30 Marker118432_206 Marker118434_193 Marker118434_249 Marker118437_210 Marker118437_227 Marker118444_156 Marker118444_161 Marker118444_174 Marker118444_193 Marker118444_206 Marker118444_232 Marker118448_18 Marker118448_20 Marker118448_98 Marker118454_172 Marker118454_221 Marker118455_93 Marker118461_80 Marker118461_204 Marker118461_256 Marker118463_26 Marker118463_47 Marker118463_71 Marker118463_95 Marker118463_143 Marker118463_159 Marker118463_170 Marker118463_186 Marker118463_187 Marker118465_157 Marker118469_214 Marker118472_32 Marker118472_99 Marker118472_182 Marker118472_240 Marker118482_62 Marker118482_254 Marker118483_91 Marker118485_23 Marker118485_27 Marker118485_67 Marker118485_68 Marker118485_102 Marker118485_103 Marker118485_111 Marker118485_160 Marker118485_233 Marker118487_78 Marker118487_80 Marker118487_89 Marker118487_100 Marker118489_5 Marker118489_107 Marker118489_213 Marker118489_252 Marker118489_258 Marker118493_44 Marker118493_73 Marker118493_76 Marker118493_83 Marker118493_87 Marker118493_112 Marker118493_113 Marker118493_116 Marker118493_119 Marker118493_177 Marker118493_184 Marker118493_185 Marker118493_188 Marker118493_211 Marker118493_213 Marker118493_229 Marker118493_249 Marker118493_251 Marker118499_89 Marker118506_207 Marker118516_39 Marker118516_40 Marker118516_183 Marker118521_218 Marker118521_236 Marker118527_219 Marker118529_11 Marker118529_44 Marker118529_67 Marker118529_100 Marker118529_153 Marker118529_169 Marker118529_179 Marker118529_187 Marker118529_194 Marker118529_195 Marker118529_210 Marker118529_234 Marker118530_44 Marker118530_100 Marker118530_206 Marker118530_207 Marker118530_241 Marker118530_254 Marker118538_87 Marker118540_26 Marker118540_32 Marker118540_35 Marker118540_47 Marker118540_80 Marker118540_92 Marker118540_93 Marker118540_104 Marker118540_109 Marker118540_116 Marker118540_140 Marker118540_144 Marker118540_152 Marker118540_174 Marker118540_180 Marker118540_192 Marker118540_210 Marker118540_240 Marker118543_25 Marker118543_140 Marker118543_145 Marker118543_163 Marker118544_79 Marker118544_98 Marker118545_22 Marker118545_42 Marker118545_110 Marker118545_167 Marker118548_24 Marker118548_36 Marker118548_60 Marker118548_76 Marker118548_84 Marker118548_98 Marker118548_100 Marker118551_59 Marker118551_88 Marker118551_98 Marker118551_100 Marker118553_99 Marker118553_216 Marker118555_171 Marker118555_174 Marker118555_246 Marker118556_173 Marker118556_236 Marker118556_257 Marker118566_11 Marker118566_117 Marker118567_30 Marker118567_81 Marker118567_158 Marker118567_195 Marker118573_21 Marker118573_80 Marker118573_245 Marker118576_49 Marker118576_56 Marker118576_57 Marker118576_89 Marker118578_14 Marker118578_19 Marker118578_35 Marker118578_85 Marker118578_97 Marker118578_155 Marker118578_206 Marker118579_45 Marker118579_211 Marker118581_45 Marker118584_34 Marker118584_37 Marker118584_55 Marker118584_67 Marker118584_83 Marker118584_110 Marker118584_116 Marker118584_142 Marker118584_150 Marker118584_154 Marker118584_158 Marker118584_170 Marker118584_199 Marker118584_211 Marker118586_163 Marker118586_220 Marker118586_225 Marker118586_228 Marker118586_239 Marker118586_250 Marker118587_85 Marker118594_38 Marker118594_98 Marker118594_103 Marker118594_187 Marker118598_26 Marker118598_27 Marker118598_158 Marker118598_198 Marker118598_223 Marker118598_256 Marker118603_15 Marker118603_27 Marker118603_41 Marker118603_55 Marker118603_63 Marker118603_116 Marker118603_171 Marker118603_177 Marker118603_226 Marker118609_13 Marker118609_17 Marker118609_68 Marker118609_99 Marker118609_245 Marker118610_14 Marker118610_78 Marker118610_186 Marker118610_224 Marker118614_183 Marker118614_208 Marker118616_58 Marker118616_122 Marker118616_210 Marker118616_225 Marker118616_252 Marker118616_255 Marker118620_12 Marker118620_19 Marker118620_22 Marker118620_62 Marker118620_76 Marker118620_84 Marker118620_103 Marker118620_108 Marker118620_152 Marker118620_253 Marker118620_258 Marker118621_235 Marker118625_69 Marker118625_114 Marker118625_174 Marker118625_201 Marker118628_15 Marker118628_17 Marker118628_33 Marker118628_34 Marker118628_38 Marker118628_40 Marker118628_42 Marker118628_44 Marker118628_45 Marker118628_56 Marker118628_68 Marker118628_73 Marker118628_74 Marker118628_80 Marker118628_81 Marker118628_97 Marker118628_120 Marker118628_155 Marker118628_171 Marker118628_249 Marker118629_162 Marker118629_258 Marker118635_168 Marker118636_44 Marker118636_51 Marker118636_86 Marker118636_104 Marker118636_149 Marker118636_160 Marker118636_173 Marker118636_180 Marker118643_187 Marker118643_244 Marker118645_11 Marker118645_39 Marker118645_51 Marker118645_75 Marker118645_94 Marker118645_109 Marker118645_189 Marker118645_223 Marker118647_210 Marker118649_200 Marker118649_234 Marker118650_6 Marker118650_8 Marker118650_11 Marker118650_22 Marker118650_32 Marker118650_44 Marker118650_78 Marker118650_79 Marker118650_81 Marker118650_82 Marker118650_95 Marker118668_7 Marker118668_28 Marker118668_48 Marker118668_58 Marker118668_78 Marker118668_139 Marker118668_153 Marker118668_166 Marker118668_167 Marker118668_168 Marker118668_179 Marker118668_191 Marker118668_193 Marker118668_195 Marker118668_200 Marker118668_204 Marker118668_206 Marker118668_221 Marker118668_226 Marker118668_227 Marker118668_253 Marker118672_9 Marker118672_26 Marker118672_121 Marker118672_184 Marker118672_227 Marker118672_242 Marker118678_40 Marker118678_95 Marker118678_116 Marker118678_181 Marker118678_208 Marker118678_245 Marker118679_33 Marker118679_87 Marker118679_163 Marker118680_93 Marker118680_117 Marker118681_106 Marker118681_157 Marker118681_254 Marker118686_28 Marker118686_40 Marker118687_7 Marker118687_94 Marker118687_156 Marker118687_176 Marker118687_204 Marker118687_223 Marker118687_232 Marker118687_238 Marker118687_258 Marker118689_43 Marker118689_46 Marker118690_6 Marker118690_16 Marker118690_20 Marker118690_58 Marker118690_89 Marker118690_116 Marker118690_139 Marker118690_151 Marker118690_218 Marker118690_230 Marker118693_51 Marker118694_11 Marker118694_16 Marker118694_42 Marker118694_70 Marker118694_116 Marker118695_19 Marker118695_186 Marker118702_230 Marker118703_24 Marker118703_70 Marker118703_104 Marker118703_140 Marker118703_143 Marker118703_195 Marker118703_197 Marker118703_202 Marker118703_219 Marker118703_232 Marker118707_163 Marker118710_30 Marker118710_81 Marker118711_13 Marker118711_15 Marker118711_76 Marker118711_80 Marker118711_81 Marker118711_86 Marker118711_87 Marker118711_88 Marker118711_89 Marker118711_93 Marker118715_140 Marker118715_176 Marker118715_221 Marker118715_229 Marker118715_243 Marker118721_41 Marker118721_191 Marker118721_214 Marker118722_7 Marker118722_23 Marker118723_181 Marker118723_250 Marker118724_186 Marker118725_11 Marker118725_81 Marker118731_177 Marker118732_187 Marker118739_157 Marker118739_218 Marker118739_253 Marker118743_6 Marker118743_7 Marker118743_25 Marker118743_34 Marker118743_42 Marker118743_70 Marker118743_86 Marker118743_103 Marker118743_140 Marker118743_215 Marker118743_244 Marker118747_101 Marker118747_245 Marker118749_172 Marker118750_16 Marker118750_47 Marker118750_67 Marker118750_105 Marker118750_197 Marker118750_213 Marker118750_227 Marker118753_87 Marker118753_93 Marker118753_106 Marker118763_32 Marker118763_98 Marker118763_173 Marker118763_184 Marker118763_229 Marker118766_43 Marker118766_66 Marker118768_44 Marker118768_60 Marker118768_244 Marker118769_84 Marker118769_107 Marker118769_206 Marker118769_207 Marker118769_240 Marker118769_251 Marker118776_52 Marker118776_69 Marker118776_235 Marker118781_45 Marker118781_62 Marker118781_63 Marker118781_70 Marker118781_74 Marker118781_155 Marker118781_172 Marker118781_185 Marker118781_187 Marker118781_188 Marker118781_196 Marker118781_200 Marker118781_207 Marker118781_249 Marker118789_90 Marker118795_107 Marker118799_211 Marker118810_186 Marker118820_19 Marker118820_23 Marker118820_65 Marker118820_107 Marker118820_122 Marker118820_178 Marker118820_193 Marker118827_23 Marker118827_28 Marker118827_54 Marker118827_104 Marker118828_80 Marker118828_166 Marker118828_186 Marker118830_119 Marker118838_9 Marker118838_11 Marker118838_13 Marker118838_26 Marker118838_40 Marker118838_57 Marker118838_58 Marker118838_71 Marker118838_92 Marker118838_112 Marker118838_113 Marker118838_118 Marker118838_210 Marker118840_8 Marker118840_22 Marker118840_24 Marker118840_29 Marker118850_87 Marker118852_27 Marker118852_106 Marker118852_145 Marker118852_237 Marker118854_181 Marker118854_196 Marker118854_218 Marker118861_207 Marker118861_223 Marker118863_78 Marker118863_98 Marker118863_110 Marker118863_184 Marker118866_145 Marker118866_249 Marker118866_258 Marker118871_24 Marker118871_52 Marker118871_86 Marker118871_93 Marker118871_119 Marker118871_148 Marker118871_175 Marker118871_191 Marker118871_216 Marker118871_237 Marker118880_52 Marker118880_54 Marker118880_77 Marker118880_185 Marker118883_25 Marker118883_56 Marker118883_140 Marker118883_163 Marker118890_81 Marker118890_118 Marker118891_19 Marker118891_159 Marker118891_238 Marker118891_246 Marker118891_251 Marker118893_5 Marker118893_12 Marker118893_17 Marker118893_44 Marker118893_61 Marker118893_67 Marker118893_81 Marker118893_102 Marker118893_108 Marker118893_151 Marker118893_158 Marker118893_195 Marker118893_199 Marker118897_102 Marker118898_166 Marker118898_182 Marker118898_191 Marker118898_237 Marker118900_63 Marker118900_69 Marker118900_175 Marker118900_180 Marker118901_20 Marker118901_47 Marker118901_147 Marker118901_238 Marker118903_39 Marker118903_41 Marker118903_44 Marker118903_89 Marker118906_22 Marker118906_23 Marker118906_41 Marker118906_72 Marker118906_100 Marker118906_124 Marker118906_147 Marker118906_185 Marker118914_29 Marker118914_40 Marker118914_67 Marker118914_116 Marker118914_193 Marker118918_11 Marker118918_84 Marker118918_145 Marker118918_249 Marker118920_105 Marker118920_146 Marker118920_176 Marker118920_182 Marker118920_217 Marker118929_26 Marker118929_43 Marker118929_65 Marker118934_158 Marker118934_178 Marker118934_183 Marker118934_188 Marker118936_22 Marker118936_25 Marker118936_45 Marker118936_57 Marker118936_59 Marker118936_76 Marker118936_91 Marker118936_92 Marker118936_106 Marker118936_112 Marker118936_153 Marker118936_155 Marker118936_181 Marker118936_205 Marker118936_206 Marker118936_247 Marker118946_37 Marker118947_155 Marker118947_163 Marker118947_166 Marker118947_176 Marker118947_210 Marker118947_214 Marker118947_217 Marker118950_233 Marker118950_248 Marker118954_17 Marker118954_83 Marker118955_36 Marker118955_68 Marker118955_185 Marker118955_195 Marker118955_196 Marker118955_218 Marker118958_120 Marker118958_159 Marker118958_169 Marker118958_190 Marker118958_194 Marker118958_241 Marker118959_4 Marker118959_9 Marker118959_18 Marker118959_26 Marker118959_72 Marker118959_165 Marker118959_176 Marker118959_212 Marker118959_215 Marker118961_104 Marker118962_42 Marker118963_209 Marker118963_226 Marker118963_252 Marker118965_25 Marker118965_34 Marker118965_81 Marker118965_104 Marker118965_155 Marker118971_31 Marker118975_13 Marker118975_59 Marker118975_72 Marker118975_92 Marker118975_157 Marker118975_166 Marker118975_253 Marker118981_30 Marker118981_91 Marker118982_11 Marker118985_10 Marker118985_16 Marker118985_21 Marker118985_25 Marker118985_43 Marker118985_67 Marker118985_70 Marker118985_88 Marker118985_113 Marker118985_123 Marker118985_144 Marker118985_146 Marker118985_150 Marker118985_165 Marker118985_166 Marker118985_178 Marker118985_181 Marker118985_189 Marker118985_201 Marker118985_235 Marker119001_73 Marker119001_108 Marker119001_174 Marker119001_199 Marker119001_228 Marker119001_230 Marker119008_144 Marker119009_60 Marker119009_223 Marker119009_252 Marker119010_184 Marker119012_5 Marker119012_77 Marker119012_163 Marker119012_181 Marker119012_185 Marker119020_21 Marker119021_251 Marker119033_26 Marker119033_42 Marker119033_149 Marker119033_168 Marker119033_186 Marker119033_237 Marker119033_250 Marker119038_241 Marker119038_242 Marker119040_160 Marker119040_170 Marker119040_229 Marker119041_19 Marker119041_150 Marker119052_81 Marker119052_83 Marker119052_102 Marker119052_182 Marker119052_196 Marker119052_211 Marker119052_214 Marker119052_221 Marker119053_18 Marker119053_32 Marker119053_41 Marker119053_163 Marker119053_191 Marker119053_200 Marker119053_204 Marker119054_32 Marker119054_33 Marker119054_84 Marker119054_165 Marker119054_175 Marker119055_59 Marker119055_72 Marker119055_90 Marker119055_216 Marker119060_139 Marker119069_119 Marker119077_69 Marker119077_88 Marker119077_256 Marker119079_229 Marker119081_41 Marker119081_146 Marker119081_178 Marker119081_229 Marker119088_45 Marker119088_54 Marker119088_62 Marker119088_64 Marker119088_89 Marker119088_189 Marker119088_196 Marker119088_206 Marker119088_227 Marker119088_249 Marker119092_28 Marker119092_175 Marker119095_19 Marker119095_46 Marker119095_154 Marker119095_188 Marker119095_210 Marker119095_216 Marker119095_236 Marker119095_245 Marker119097_10 Marker119097_15 Marker119097_17 Marker119097_66 Marker119097_74 Marker119097_100 Marker119101_232 Marker119109_18 Marker119109_26 Marker119109_35 Marker119109_56 Marker119109_61 Marker119109_71 Marker119109_74 Marker119109_104 Marker119110_79 Marker119110_228 Marker119116_59 Marker119116_73 Marker119116_91 Marker119116_173 Marker119116_207 Marker119116_217 Marker119116_220 Marker119116_221 Marker119116_241 Marker119116_257 Marker119121_143 Marker119121_182 Marker119121_185 Marker119121_196 Marker119121_212 Marker119122_8 Marker119122_15 Marker119122_97 Marker119122_117 Marker119126_15 Marker119126_54 Marker119126_63 Marker119126_111 Marker119126_167 Marker119126_219 Marker119131_161 Marker119137_118 Marker119143_26 Marker119143_44 Marker119143_70 Marker119143_107 Marker119143_157 Marker119143_208 Marker119143_237 Marker119149_82 Marker119149_157 Marker119149_243 Marker119160_160 Marker119160_164 Marker119160_244 Marker119161_154 Marker119161_187 Marker119161_189 Marker119162_243 Marker119163_149 Marker119163_256 Marker119172_148 Marker119172_152 Marker119172_167 Marker119172_186 Marker119172_225 Marker119172_251 Marker119179_73 Marker119179_101 Marker119179_184 Marker119179_190 Marker119179_228 Marker119182_175 Marker119186_10 Marker119186_67 Marker119186_238 Marker119186_239 Marker119187_62 Marker119187_142 Marker119187_164 Marker119187_170 Marker119187_171 Marker119187_175 Marker119187_178 Marker119187_182 Marker119187_220 Marker119189_11 Marker119189_12 Marker119189_19 Marker119189_28 Marker119189_49 Marker119189_75 Marker119189_92 Marker119189_97 Marker119213_113 Marker119213_168 Marker119213_199 Marker119213_234 Marker119220_37 Marker119220_43 Marker119220_46 Marker119220_86 Marker119220_202 Marker119220_234 Marker119220_252 Marker119220_257 Marker119225_10 Marker119225_27 Marker119225_38 Marker119226_58 Marker119227_90 Marker119231_9 Marker119231_14 Marker119231_48 Marker119234_115 Marker119234_122 Marker119235_69 Marker119235_82 Marker119235_101 Marker119235_157 Marker119235_171 Marker119235_194 Marker119235_203 Marker119235_205 Marker119235_231 Marker119235_240 Marker119238_30 Marker119238_158 Marker119243_9 Marker119243_56 Marker119243_57 Marker119243_113 Marker119248_31 Marker119248_48 Marker119248_49 Marker119248_56 Marker119248_64 Marker119248_114 Marker119248_187 Marker119248_193 Marker119248_232 Marker119248_234 Marker119248_237 Marker119255_28 Marker119255_87 Marker119255_90 Marker119255_92 Marker119255_143 Marker119255_156 Marker119255_187 Marker119255_192 Marker119255_194 Marker119255_211 Marker119257_19 Marker119257_29 Marker119257_45 Marker119257_64 Marker119257_89 Marker119257_145 Marker119257_147 Marker119257_161 Marker119257_172 Marker119257_188 Marker119257_201 Marker119257_250 Marker119268_15 Marker119268_48 Marker119268_50 Marker119268_108 Marker119268_117 Marker119268_167 Marker119268_180 Marker119268_198 Marker119268_233 Marker119268_256 Marker119269_41 Marker119270_20 Marker119270_35 Marker119270_107 Marker119270_213 Marker119270_226 Marker119271_215 Marker119271_239 Marker119271_250 Marker119272_21 Marker119275_161 Marker119275_201 Marker119277_153 Marker119277_156 Marker119279_158 Marker119280_13 Marker119280_39 Marker119280_44 Marker119280_92 Marker119280_94 Marker119280_154 Marker119280_208 Marker119288_163 Marker119288_164 Marker119288_213 Marker119288_219 Marker119288_249 Marker119290_148 Marker119290_162 Marker119290_198 Marker119290_220 Marker119297_67 Marker119297_71 Marker119297_96 Marker119297_141 Marker119297_165 Marker119297_177 Marker119297_215 Marker119297_258 Marker119299_43 Marker119299_48 Marker119299_172 Marker119299_189 Marker119299_202 Marker119299_234 Marker119299_235 Marker119299_236 Marker119299_243 Marker119299_250 Marker119300_142 Marker119300_184 Marker119300_247 Marker119300_256 Marker119304_19 Marker119304_43 Marker119304_62 Marker119304_101 Marker119304_114 Marker119306_5 Marker119306_59 Marker119306_141 Marker119306_167 Marker119306_189 Marker119306_209 Marker119306_215 Marker119310_6 Marker119310_30 Marker119310_75 Marker119310_172 Marker119313_222 Marker119315_9 Marker119315_10 Marker119315_31 Marker119315_37 Marker119315_42 Marker119315_43 Marker119315_45 Marker119315_48 Marker119315_49 Marker119315_63 Marker119315_78 Marker119315_85 Marker119315_98 Marker119315_99 Marker119315_100 Marker119315_113 Marker119315_116 Marker119315_122 Marker119318_9 Marker119318_14 Marker119318_26 Marker119318_145 Marker119318_162 Marker119318_191 Marker119318_240 Marker119321_176 Marker119322_68 Marker119327_210 Marker119327_218 Marker119327_225 Marker119329_184 Marker119330_110 Marker119330_249 Marker119333_186 Marker119333_213 Marker119333_231 Marker119335_30 Marker119335_55 Marker119335_152 Marker119335_202 Marker119339_44 Marker119339_61 Marker119339_95 Marker119339_100 Marker119339_115 Marker119339_122 Marker119339_179 Marker119351_33 Marker119351_71 Marker119351_94 Marker119351_145 Marker119351_205 Marker119363_23 Marker119363_169 Marker119365_11 Marker119365_104 Marker119365_147 Marker119365_164 Marker119377_14 Marker119377_30 Marker119377_44 Marker119377_58 Marker119377_65 Marker119377_94 Marker119377_120 Marker119379_250 Marker119385_50 Marker119385_58 Marker119385_162 Marker119387_156 Marker119401_196 Marker119401_198 Marker119401_236 Marker119401_251 Marker119416_28 Marker119416_37 Marker119416_69 Marker119416_80 Marker119416_191 Marker119416_192 Marker119423_65 Marker119423_155 Marker119423_197 Marker119423_204 Marker119424_8 Marker119424_19 Marker119424_23 Marker119424_103 Marker119424_119 Marker119424_251 Marker119433_35 Marker119433_71 Marker119433_87 Marker119434_8 Marker119434_22 Marker119434_39 Marker119434_61 Marker119434_66 Marker119434_94 Marker119434_143 Marker119434_184 Marker119436_238 Marker119436_249 Marker119437_20 Marker119437_25 Marker119437_70 Marker119437_75 Marker119437_77 Marker119437_84 Marker119437_99 Marker119438_37 Marker119438_56 Marker119441_234 Marker119442_9 Marker119444_6 Marker119444_7 Marker119444_36 Marker119444_45 Marker119444_51 Marker119444_61 Marker119444_75 Marker119444_79 Marker119444_90 Marker119444_96 Marker119444_99 Marker119444_112 Marker119444_119 Marker119448_35 Marker119453_187 Marker119460_155 Marker119468_224 Marker119473_37 Marker119474_35 Marker119474_96 Marker119474_98 Marker119474_156 Marker119474_258 Marker119483_232 Marker119485_190 Marker119495_190 Marker119497_60 Marker119501_14 Marker119504_86 Marker119504_155 Marker119504_243 Marker119510_48 Marker119510_121 Marker119510_166 Marker119510_196 Marker119510_227 Marker119510_244 Marker119517_8 Marker119519_147 Marker119519_150 Marker119519_162 Marker119521_200 Marker119521_205 Marker119524_254 Marker119525_70 Marker119535_50 Marker119535_55 Marker119535_91 Marker119535_196 Marker119545_182 Marker119548_42 Marker119548_248 Marker119548_257 Marker119553_24 Marker119553_64 Marker119554_109 Marker119554_139 Marker119554_159 Marker119554_206 Marker119554_252 Marker119566_155 Marker119566_157 Marker119568_58 Marker119568_105 Marker119569_164 Marker119581_24 Marker119581_177 Marker119581_178 Marker119581_202 Marker119581_226 Marker119581_236 Marker119583_157 Marker119583_161 Marker119583_164 Marker119583_168 Marker119601_245 Marker119614_186 Marker119621_32 Marker119621_112 Marker119623_142 Marker119623_143 Marker119623_160 Marker119623_181 Marker119623_209 Marker119627_17 Marker119627_40 Marker119627_48 Marker119627_69 Marker119627_159 Marker119627_213 Marker119628_16 Marker119628_32 Marker119628_48 Marker119628_168 Marker119628_217 Marker119628_241 Marker119632_93 Marker119635_150 Marker119635_160 Marker119635_171 Marker119635_180 Marker119635_189 Marker119635_239 Marker119635_252 Marker119640_191 Marker119641_42 Marker119641_71 Marker119641_98 Marker119641_111 Marker119641_167 Marker119641_175 Marker119641_212 Marker119641_213 Marker119641_215 Marker119641_226 Marker119641_239 Marker119641_246 Marker119648_9 Marker119648_17 Marker119648_23 Marker119648_45 Marker119648_71 Marker119648_77 Marker119648_98 Marker119648_114 Marker119648_141 Marker119648_159 Marker119648_165 Marker119648_231 Marker119648_237 Marker119648_238 Marker119648_255 Marker119649_8 Marker119649_26 Marker119649_31 Marker119649_120 Marker119653_56 Marker119654_221 Marker119654_222 Marker119654_225 Marker119656_24 Marker119656_121 Marker119658_175 Marker119658_182 Marker119658_226 Marker119659_80 Marker119659_106 Marker119659_108 Marker119661_41 Marker119661_80 Marker119661_191 Marker119670_18 Marker119670_202 Marker119670_240 Marker119670_245 Marker119674_199 Marker119674_231 Marker119678_80 Marker119678_214 Marker119685_24 Marker119685_56 Marker119685_109 Marker119685_169 Marker119685_179 Marker119702_13 Marker119702_14 Marker119702_56 Marker119702_58 Marker119702_62 Marker119702_67 Marker119702_102 Marker119702_163 Marker119702_211 Marker119702_220 Marker119702_230 Marker119702_245 Marker119708_37 Marker119716_30 Marker119716_57 Marker119716_59 Marker119716_72 Marker119716_119 Marker119724_5 Marker119724_61 Marker119724_74 Marker119724_113 Marker119724_230 Marker119725_108 Marker119726_206 Marker119731_60 Marker119731_121 Marker119731_152 Marker119731_240 Marker119748_44 Marker119750_9 Marker119750_16 Marker119750_250 Marker119751_55 Marker119751_101 Marker119756_12 Marker119756_96 Marker119756_111 Marker119756_207 Marker119756_242 Marker119756_248 Marker119758_49 Marker119758_64 Marker119758_69 Marker119758_96 Marker119758_176 Marker119758_178 Marker119758_226 Marker119772_4 Marker119772_10 Marker119772_11 Marker119772_31 Marker119772_56 Marker119772_67 Marker119772_75 Marker119772_76 Marker119772_80 Marker119772_94 Marker119772_107 Marker119772_156 Marker119772_159 Marker119772_163 Marker119772_210 Marker119772_215 Marker119772_227 Marker119772_243 Marker119772_252 Marker119777_99 Marker119777_221 Marker119782_88 Marker119782_169 Marker119782_203 Marker119782_205 Marker119782_216 Marker119782_228 Marker119782_241 Marker119782_243 Marker119785_103 Marker119791_146 Marker119791_172 Marker119791_173 Marker119791_242 Marker119794_142 Marker119797_117 Marker119799_147 Marker119799_168 Marker119799_171 Marker119799_192 Marker119799_213 Marker119799_253 Marker119803_38 Marker119803_66 Marker119803_81 Marker119803_96 Marker119803_101 Marker119803_119 Marker119804_5 Marker119804_14 Marker119804_34 Marker119804_41 Marker119804_51 Marker119804_104 Marker119804_156 Marker119804_160 Marker119804_173 Marker119804_175 Marker119804_192 Marker119804_208 Marker119804_214 Marker119804_250 Marker119811_89 Marker119811_111 Marker119811_245 Marker119815_5 Marker119815_34 Marker119815_66 Marker119815_77 Marker119815_78 Marker119815_116 Marker119815_150 Marker119815_162 Marker119815_199 Marker119815_200 Marker119815_218 Marker119815_257 Marker119820_45 Marker119820_67 Marker119820_119 Marker119820_154 Marker119820_193 Marker119820_225 Marker119821_40 Marker119821_67 Marker119821_80 Marker119821_89 Marker119821_120 Marker119821_148 Marker119821_188 Marker119821_203 Marker119821_239 Marker119821_246 Marker119821_247 Marker119821_248 Marker119822_208 Marker119825_5 Marker119825_67 Marker119825_101 Marker119825_107 Marker119825_160 Marker119825_166 Marker119825_181 Marker119825_190 Marker119825_231 Marker119825_245 Marker119827_7 Marker119827_73 Marker119827_95 Marker119827_199 Marker119830_235 Marker119835_61 Marker119835_70 Marker119835_105 Marker119837_22 Marker119837_55 Marker119837_62 Marker119842_244 Marker119845_30 Marker119845_49 Marker119845_119 Marker119851_18 Marker119852_34 Marker119852_35 Marker119852_36 Marker119852_44 Marker119852_69 Marker119852_151 Marker119852_156 Marker119852_179 Marker119852_187 Marker119852_196 Marker119852_220 Marker119852_230 Marker119852_248 Marker119856_14 Marker119863_152 Marker119863_200 Marker119863_202 Marker119863_213 Marker119865_4 Marker119865_18 Marker119865_31 Marker119865_114 Marker119866_21 Marker119866_114 Marker119866_115 Marker119866_176 Marker119866_194 Marker119866_228 Marker119867_138 Marker119867_172 Marker119867_220 Marker119867_255 Marker119868_27 Marker119869_40 Marker119869_99 Marker119871_6 Marker119871_24 Marker119871_34 Marker119871_45 Marker119871_48 Marker119871_54 Marker119871_60 Marker119871_61 Marker119871_62 Marker119871_65 Marker119871_84 Marker119871_90 Marker119871_117 Marker119871_141 Marker119871_155 Marker119871_163 Marker119871_172 Marker119871_181 Marker119871_202 Marker119871_203 Marker119871_218 Marker119871_239 Marker119871_250 Marker119871_255 Marker119881_120 Marker119881_223 Marker119881_225 Marker119891_162 Marker119891_164 Marker119891_204 Marker119892_13 Marker119892_49 Marker119895_13 Marker119895_33 Marker119895_42 Marker119895_90 Marker119895_95 Marker119895_104 Marker119895_192 Marker119895_215 Marker119895_225 Marker119895_258 Marker119896_247 Marker119900_41 Marker119900_73 Marker119900_184 Marker119900_241 Marker119900_251 Marker119906_151 Marker119906_162 Marker119906_228 Marker119906_235 Marker119906_243 Marker119906_247 Marker119906_250 Marker119909_15 Marker119909_24 Marker119909_208 Marker119909_223 Marker119911_63 Marker119911_148 Marker119911_174 Marker119912_20 Marker119912_44 Marker119912_54 Marker119912_117 Marker119915_138 Marker119915_216 Marker119915_218 Marker119915_254 Marker119921_143 Marker119927_61 Marker119931_105 Marker119931_200 Marker119931_229 Marker119934_111 Marker119936_11 Marker119936_63 Marker119940_171 Marker119940_226 Marker119940_236 Marker119940_241 Marker119944_106 Marker119944_168 Marker119944_208 Marker119946_176 Marker119951_99 Marker119959_18 Marker119959_53 Marker119959_155 Marker119959_188 Marker119966_211 Marker119966_226 Marker119966_227 Marker119967_19 Marker119967_25 Marker119967_148 Marker119967_198 Marker119970_152 Marker119970_217 Marker119970_245 Marker119971_6 Marker119971_35 Marker119971_52 Marker119971_89 Marker119971_158 Marker119971_178 Marker119971_194 Marker119971_228 Marker119980_78 Marker119980_205 Marker119984_93 Marker119984_159 Marker119984_183 Marker119984_200 Marker119989_53 Marker119989_70 Marker119989_82 Marker119989_194 Marker119989_213 Marker119989_249 Marker119992_51 Marker119992_146 Marker119992_200 Marker120002_87 Marker120002_155 Marker120002_166 Marker120002_169 Marker120002_208 Marker120002_211 Marker120003_27 Marker120004_252 Marker120008_27 Marker120008_30 Marker120008_60 Marker120008_89 Marker120013_86 Marker120016_51 Marker120016_83 Marker120016_84 Marker120034_44 Marker120034_162 Marker120034_167 Marker120036_51 Marker120036_95 Marker120036_102 Marker120036_246 Marker120052_28 Marker120052_61 Marker120052_79 Marker120052_117 Marker120052_145 Marker120052_168 Marker120052_190 Marker120052_207 Marker120052_236 Marker120052_248 Marker120053_221 Marker120059_219 Marker120068_58 Marker120068_115 Marker120069_94 Marker120069_114 Marker120069_255 Marker120075_39 Marker120075_63 Marker120075_66 Marker120075_122 Marker120075_160 Marker120075_171 Marker120075_175 Marker120075_230 Marker120075_244 Marker120075_251 Marker120076_30 Marker120076_44 Marker120076_46 Marker120076_56 Marker120076_90 Marker120076_97 Marker120076_107 Marker120076_154 Marker120076_164 Marker120076_185 Marker120080_60 Marker120080_99 Marker120080_194 Marker120080_215 Marker120084_43 Marker120084_71 Marker120084_194 Marker120084_201 Marker120084_220 Marker120085_63 Marker120087_162 Marker120088_20 Marker120090_35 Marker120090_50 Marker120090_56 Marker120090_96 Marker120090_163 Marker120090_206 Marker120090_236 Marker120092_80 Marker120092_85 Marker120092_152 Marker120092_210 Marker120093_49 Marker120093_174 Marker120093_193 Marker120093_194 Marker120098_213 Marker120101_101 Marker120102_48 Marker120102_147 Marker120104_8 Marker120104_14 Marker120104_29 Marker120104_108 Marker120104_118 Marker120104_141 Marker120104_145 Marker120104_165 Marker120104_183 Marker120104_196 Marker120104_233 Marker120107_108 Marker120107_147 Marker120107_223 Marker120115_33 Marker120115_53 Marker120115_208 Marker120117_26 Marker120117_51 Marker120119_211 Marker120120_166 Marker120128_14 Marker120128_15 Marker120128_40 Marker120128_48 Marker120128_50 Marker120128_56 Marker120128_65 Marker120128_72 Marker120128_73 Marker120128_74 Marker120128_77 Marker120128_78 Marker120128_93 Marker120128_94 Marker120128_110 Marker120128_121 Marker120128_145 Marker120128_162 Marker120128_167 Marker120128_180 Marker120128_195 Marker120128_200 Marker120128_219 Marker120128_229 Marker120128_243 Marker120136_74 Marker120136_151 Marker120136_210 Marker120140_151 Marker120140_198 Marker120140_219 Marker120140_238 Marker120144_191 Marker120144_236 Marker120148_17 Marker120148_27 Marker120148_29 Marker120148_37 Marker120148_47 Marker120148_61 Marker120148_80 Marker120148_88 Marker120148_118 Marker120148_147 Marker120148_163 Marker120148_190 Marker120148_192 Marker120153_143 Marker120154_53 Marker120154_173 Marker120161_255 Marker120172_76 Marker120175_19 Marker120175_38 Marker120175_164 Marker120175_226 Marker120185_7 Marker120192_20 Marker120192_25 Marker120192_29 Marker120192_122 Marker120194_53 Marker120195_10 Marker120195_27 Marker120195_154 Marker120195_168 Marker120195_175 Marker120195_183 Marker120195_201 Marker120196_21 Marker120196_29 Marker120196_76 Marker120196_91 Marker120196_121 Marker120198_170 Marker120198_222 Marker120205_30 Marker120205_102 Marker120205_226 Marker120205_229 Marker120215_76 Marker120215_80 Marker120215_176 Marker120215_182 Marker120219_250 Marker120220_53 Marker120220_224 Marker120227_36 Marker120227_72 Marker120227_76 Marker120227_94 Marker120227_211 Marker120227_242 Marker120227_246 Marker120237_77 Marker120238_29 Marker120238_41 Marker120238_64 Marker120238_112 Marker120238_155 Marker120238_181 Marker120238_187 Marker120238_189 Marker120238_199 Marker120240_16 Marker120240_33 Marker120240_35 Marker120240_59 Marker120240_149 Marker120240_177 Marker120240_193 Marker120240_211 Marker120240_215 Marker120240_253 Marker120243_6 Marker120243_14 Marker120243_16 Marker120243_36 Marker120243_198 Marker120244_19 Marker120244_20 Marker120244_45 Marker120244_152 Marker120244_198 Marker120244_202 Marker120244_204 Marker120244_206 Marker120244_218 Marker120253_238 Marker120261_100 Marker120263_33 Marker120263_149 Marker120263_163 Marker120263_197 Marker120263_222 Marker120263_238 Marker120263_245 Marker120263_249 Marker120263_251 Marker120288_78 Marker120288_185 Marker120288_236 Marker120290_104 Marker120295_206 Marker120306_80 Marker120306_182 Marker120306_202 Marker120306_254 Marker120312_220 Marker120314_60 Marker120314_61 Marker120315_80 Marker120317_34 Marker120317_93 Marker120317_207 Marker120320_29 Marker120320_56 Marker120320_86 Marker120321_225 Marker120327_51 Marker120327_112 Marker120327_174 Marker120327_183 Marker120327_189 Marker120343_223 Marker120346_9 Marker120346_23 Marker120346_26 Marker120346_55 Marker120346_67 Marker120346_92 Marker120346_102 Marker120346_116 Marker120346_151 Marker120346_161 Marker120346_241 Marker120353_164 Marker120354_56 Marker120354_89 Marker120354_172 Marker120367_34 Marker120367_161 Marker120367_219 Marker120368_51 Marker120368_84 Marker120368_89 Marker120369_62 Marker120369_101 Marker120369_115 Marker120369_147 Marker120369_178 Marker120369_247 Marker120369_253 Marker120375_117 Marker120375_149 Marker120386_13 Marker120386_25 Marker120386_26 Marker120386_38 Marker120386_109 Marker120386_145 Marker120386_174 Marker120386_184 Marker120386_198 Marker120386_217 Marker120386_258 Marker120396_10 Marker120396_15 Marker120396_31 Marker120396_99 Marker120396_103 Marker120396_119 Marker120408_42 Marker120412_175 Marker120414_48 Marker120414_49 Marker120414_143 Marker120414_197 Marker120414_205 Marker120417_107 Marker120417_230 Marker120425_80 Marker120425_99 Marker120425_107 Marker120425_145 Marker120425_156 Marker120425_157 Marker120425_161 Marker120425_215 Marker120425_229 Marker120425_246 Marker120435_48 Marker120435_55 Marker120435_65 Marker120435_146 Marker120435_153 Marker120435_215 Marker120448_22 Marker120448_100 Marker120448_123 Marker120448_139 Marker120448_141 Marker120448_148 Marker120448_160 Marker120448_194 Marker120448_230 Marker120456_142 Marker120456_191 Marker120456_217 Marker120456_221 Marker120456_251 Marker120460_30 Marker120460_142 Marker120460_174 Marker120460_209 Marker120460_213 Marker120460_246 Marker120465_189 Marker120470_10 Marker120470_60 Marker120470_91 Marker120470_148 Marker120470_173 Marker120470_209 Marker120473_158 Marker120474_194 Marker120474_230 Marker120474_247 Marker120474_251 Marker120474_252 Marker120482_21 Marker120482_83 Marker120482_107 Marker120485_233 Marker120488_78 Marker120488_98 Marker120488_102 Marker120488_119 Marker120488_186 Marker120488_195 Marker120488_211 Marker120488_212 Marker120488_215 Marker120488_232 Marker120488_238 Marker120492_174 Marker120492_196 Marker120492_241 Marker120503_57 Marker120503_117 Marker120507_66 Marker120507_90 Marker120507_146 Marker120507_148 Marker120507_168 Marker120507_196 Marker120507_223 Marker120507_224 Marker120507_225 Marker120507_247 Marker120509_99 Marker120509_138 Marker120509_152 Marker120509_171 Marker120511_28 Marker120511_81 Marker120511_230 Marker120513_14 Marker120513_36 Marker120513_96 Marker120513_100 Marker120513_115 Marker120515_39 Marker120515_101 Marker120515_199 Marker120517_29 Marker120517_184 Marker120517_217 Marker120522_79 Marker120522_145 Marker120522_221 Marker120528_65 Marker120528_97 Marker120528_108 Marker120528_120 Marker120528_189 Marker120541_13 Marker120541_15 Marker120541_24 Marker120541_100 Marker120541_143 Marker120541_171 Marker120541_185 Marker120541_189 Marker120541_198 Marker120541_210 Marker120541_238 Marker120541_245 Marker120541_246 Marker120543_64 Marker120543_65 Marker120543_185 Marker120544_113 Marker120544_143 Marker120544_153 Marker120544_164 Marker120544_191 Marker120544_200 Marker120549_253 Marker120553_18 Marker120553_171 Marker120553_226 Marker120553_248 Marker120553_254 Marker120554_42 Marker120559_14 Marker120559_92 Marker120559_184 Marker120562_10 Marker120563_89 Marker120563_246 Marker120563_254 Marker120564_29 Marker120564_44 Marker120564_59 Marker120564_94 Marker120564_102 Marker120564_118 Marker120564_177 Marker120564_196 Marker120564_238 Marker120564_241 Marker120568_221 Marker120573_19 Marker120573_91 Marker120573_177 Marker120573_236 Marker120574_49 Marker120578_219 Marker120581_21 Marker120581_111 Marker120581_139 Marker120583_41 Marker120583_189 Marker120585_7 Marker120585_55 Marker120585_84 Marker120585_108 Marker120585_115 Marker120585_160 Marker120585_168 Marker120585_169 Marker120585_201 Marker120585_206 Marker120585_214 Marker120585_244 Marker120586_19 Marker120586_45 Marker120586_50 Marker120586_76 Marker120595_159 Marker120596_252 Marker120598_102 Marker120603_80 Marker120603_98 Marker120606_75 Marker120606_109 Marker120606_171 Marker120607_142 Marker120608_105 Marker120608_147 Marker120608_177 Marker120608_222 Marker120608_230 Marker120608_239 Marker120613_146 Marker120613_160 Marker120613_171 Marker120613_187 Marker120613_231 Marker120613_239 Marker120620_13 Marker120620_21 Marker120620_22 Marker120620_63 Marker120620_64 Marker120620_109 Marker120620_168 Marker120620_170 Marker120620_171 Marker120620_187 Marker120620_189 Marker120620_207 Marker120620_223 Marker120620_231 Marker120620_250 Marker120620_254 Marker120630_42 Marker120630_81 Marker120631_169 Marker120631_223 Marker120631_225 Marker120635_9 Marker120635_13 Marker120635_39 Marker120635_77 Marker120635_78 Marker120635_103 Marker120635_105 Marker120635_107 Marker120635_148 Marker120635_175 Marker120635_179 Marker120635_194 Marker120635_214 Marker120635_217 Marker120635_221 Marker120635_234 Marker120635_236 Marker120635_237 Marker120635_246 Marker120643_221 Marker120648_12 Marker120648_19 Marker120648_72 Marker120648_118 Marker120648_142 Marker120648_178 Marker120648_179 Marker120648_180 Marker120648_181 Marker120648_207 Marker120648_213 Marker120648_220 Marker120648_255 Marker120649_191 Marker120649_203 Marker120649_208 Marker120649_229 Marker120656_27 Marker120656_77 Marker120656_90 Marker120656_102 Marker120656_104 Marker120656_112 Marker120656_113 Marker120656_114 Marker120656_169 Marker120656_204 Marker120656_246 Marker120663_59 Marker120663_68 Marker120663_99 Marker120663_140 Marker120663_172 Marker120664_148 Marker120664_202 Marker120664_204 Marker120664_257 Marker120665_154 Marker120668_55 Marker120668_59 Marker120668_154 Marker120668_223 Marker120679_20 Marker120679_27 Marker120679_35 Marker120679_57 Marker120679_100 Marker120679_112 Marker120679_116 Marker120679_142 Marker120679_190 Marker120679_254 Marker120680_185 Marker120682_218 Marker120690_189 Marker120692_201 Marker120693_57 Marker120693_226 Marker120697_22 Marker120697_78 Marker120698_50 Marker120698_174 Marker120698_224 Marker120702_188 Marker120706_59 Marker120706_68 Marker120710_157 Marker120710_198 Marker120710_228 Marker120710_254 Marker120712_54 Marker120712_96 Marker120712_106 Marker120712_108 Marker120712_115 Marker120712_118 Marker120712_216 Marker120712_221 Marker120712_248 Marker120721_219 Marker120724_5 Marker120724_42 Marker120724_66 Marker120724_67 Marker120724_73 Marker120724_84 Marker120724_163 Marker120724_216 Marker120724_217 Marker120725_23 Marker120725_103 Marker120725_119 Marker120726_5 Marker120726_15 Marker120726_95 Marker120731_176 Marker120732_32 Marker120732_145 Marker120732_154 Marker120732_158 Marker120732_228 Marker120738_35 Marker120738_140 Marker120738_209 Marker120738_235 Marker120738_251 Marker120746_78 Marker120746_86 Marker120752_31 Marker120752_77 Marker120762_35 Marker120762_41 Marker120762_45 Marker120762_55 Marker120762_62 Marker120762_70 Marker120762_92 Marker120762_106 Marker120765_64 Marker120774_11 Marker120779_7 Marker120779_34 Marker120779_35 Marker120779_68 Marker120779_72 Marker120779_238 Marker120779_255 Marker120780_46 Marker120782_51 Marker120782_118 Marker120786_206 Marker120786_209 Marker120788_19 Marker120788_150 Marker120788_152 Marker120788_213 Marker120796_215 Marker120798_54 Marker120799_106 Marker120800_89 Marker120800_101 Marker120810_16 Marker120810_87 Marker120810_223 Marker120810_224 Marker120810_232 Marker120810_238 Marker120811_193 Marker120816_4 Marker120816_12 Marker120816_42 Marker120816_46 Marker120816_87 Marker120817_15 Marker120817_24 Marker120823_7 Marker120823_29 Marker120823_58 Marker120823_66 Marker120823_68 Marker120823_96 Marker120823_103 Marker120823_115 Marker120824_238 Marker120825_146 Marker120825_194 Marker120825_195 Marker120825_216 Marker120829_143 Marker120829_172 Marker120832_60 Marker120834_161 Marker120836_37 Marker120836_172 Marker120836_256 Marker120846_179 Marker120849_5 Marker120849_13 Marker120849_22 Marker120849_28 Marker120849_30 Marker120849_39 Marker120849_76 Marker120849_104 Marker120849_105 Marker120849_116 Marker120849_240 Marker120849_245 Marker120850_4 Marker120850_102 Marker120850_104 Marker120850_203 Marker120850_205 Marker120850_244 Marker120852_13 Marker120852_103 Marker120852_165 Marker120852_221 Marker120852_240 Marker120853_10 Marker120853_16 Marker120853_20 Marker120853_78 Marker120853_164 Marker120853_211 Marker120870_141 Marker120870_162 Marker120870_170 Marker120870_178 Marker120870_198 Marker120870_205 Marker120870_212 Marker120870_234 Marker120871_102 Marker120876_142 Marker120876_172 Marker120876_184 Marker120876_230 Marker120876_249 Marker120882_197 Marker120882_214 Marker120882_222 Marker120882_224 Marker120882_229 Marker120883_7 Marker120883_39 Marker120883_94 Marker120883_172 Marker120883_184 Marker120883_186 Marker120883_225 Marker120883_242 Marker120883_253 Marker120888_53 Marker120888_161 Marker120888_200 Marker120888_222 Marker120889_28 Marker120889_37 Marker120889_38 Marker120889_46 Marker120889_54 Marker120889_61 Marker120889_66 Marker120889_96 Marker120889_186 Marker120891_44 Marker120891_66 Marker120893_4 Marker120893_104 Marker120903_204 Marker120903_205 Marker120905_85 Marker120905_109 Marker120905_211 Marker120910_12 Marker120910_45 Marker120910_63 Marker120910_101 Marker120915_30 Marker120918_11 Marker120918_26 Marker120918_27 Marker120918_35 Marker120918_43 Marker120918_46 Marker120918_81 Marker120918_86 Marker120918_94 Marker120918_103 Marker120924_90 Marker120924_149 Marker120924_162 Marker120924_163 Marker120933_4 Marker120933_114 Marker120933_163 Marker120933_220 Marker120933_221 Marker120933_223 Marker120933_228 Marker120940_192 Marker120940_225 Marker120942_18 Marker120942_44 Marker120943_5 Marker120945_141 Marker120945_157 Marker120945_178 Marker120945_248 Marker120947_22 Marker120947_54 Marker120947_116 Marker120947_160 Marker120947_254 Marker120953_83 Marker120953_238 Marker120958_49 Marker120958_224 Marker120963_85 Marker120963_111 Marker120963_138 Marker120963_186 Marker120963_190 Marker120964_32 Marker120964_33 Marker120964_35 Marker120964_76 Marker120964_89 Marker120964_173 Marker120964_202 Marker120964_236 Marker120966_160 Marker120966_211 Marker120966_220 Marker120968_26 Marker120968_61 Marker120968_99 Marker120968_104 Marker120968_118 Marker120968_153 Marker120968_170 Marker120968_227 Marker120968_230 Marker120968_240 Marker120969_59 Marker120969_82 Marker120969_121 Marker120969_186 Marker120969_208 Marker120969_218 Marker120969_222 Marker120969_247 Marker120973_20 Marker120973_38 Marker120973_89 Marker120973_153 Marker120973_165 Marker120974_60 Marker120974_158 Marker120974_163 Marker120974_192 Marker120974_211 Marker120974_239 Marker120974_246 Marker120974_254 Marker120976_90 Marker120976_176 Marker120976_215 Marker120977_35 Marker120977_171 Marker120977_236 Marker120980_24 Marker120983_41 Marker120983_85 Marker120983_110 Marker120983_120 Marker120983_164 Marker120983_180 Marker120983_185 Marker120983_196 Marker120983_203 Marker120995_20 Marker120995_44 Marker120995_65 Marker120995_87 Marker120995_139 Marker120995_160 Marker120995_181 Marker120995_222 Marker120995_235 Marker120995_244 Marker120997_47 Marker120997_56 Marker121001_104 Marker121001_149 Marker121001_232 Marker121005_30 Marker121005_39 Marker121005_60 Marker121005_66 Marker121005_92 Marker121005_93 Marker121005_146 Marker121005_183 Marker121005_250 Marker121016_222 Marker121019_20 Marker121019_22 Marker121019_37 Marker121019_43 Marker121019_61 Marker121019_179 Marker121029_62 Marker121029_64 Marker121029_89 Marker121029_95 Marker121029_111 Marker121031_32 Marker121031_37 Marker121031_166 Marker121031_193 Marker121031_234 Marker121042_34 Marker121042_44 Marker121042_83 Marker121042_84 Marker121042_89 Marker121042_101 Marker121045_34 Marker121045_37 Marker121045_50 Marker121045_59 Marker121045_67 Marker121045_73 Marker121045_85 Marker121045_91 Marker121046_181 Marker121046_182 Marker121046_201 Marker121046_206 Marker121046_214 Marker121046_217 Marker121046_224 Marker121046_225 Marker121048_150 Marker121050_156 Marker121050_213 Marker121050_255 Marker121053_25 Marker121053_258 Marker121058_19 Marker121058_160 Marker121058_188 Marker121062_34 Marker121062_54 Marker121064_218 Marker121064_248 Marker121065_45 Marker121065_203 Marker121065_232 Marker121065_246 Marker121071_37 Marker121071_38 Marker121071_49 Marker121071_57 Marker121071_60 Marker121071_98 Marker121071_109 Marker121089_22 Marker121089_57 Marker121089_68 Marker121089_98 Marker121089_113 Marker121089_137 Marker121089_156 Marker121089_222 Marker121089_246 Marker121089_256 Marker121096_108 Marker121100_48 Marker121100_59 Marker121100_60 Marker121100_100 Marker121100_168 Marker121100_189 Marker121100_243 Marker121100_257 Marker121102_206 Marker121102_230 Marker121113_40 Marker121113_46 Marker121113_81 Marker121113_159 Marker121113_237 Marker121115_18 Marker121115_24 Marker121115_37 Marker121115_41 Marker121115_72 Marker121115_115 Marker121115_181 Marker121115_239 Marker121115_243 Marker121115_248 Marker121119_37 Marker121119_103 Marker121122_11 Marker121122_89 Marker121124_47 Marker121124_107 Marker121124_153 Marker121124_174 Marker121124_234 Marker121125_10 Marker121125_23 Marker121125_32 Marker121125_68 Marker121125_148 Marker121125_189 Marker121125_213 Marker121125_218 Marker121125_223 Marker121125_241 Marker121132_54 Marker121132_76 Marker121132_225 Marker121139_140 Marker121139_233 Marker121139_237 Marker121139_255 Marker121140_65 Marker121140_149 Marker121145_40 Marker121145_44 Marker121145_64 Marker121145_65 Marker121145_77 Marker121145_80 Marker121145_82 Marker121147_97 Marker121147_123 Marker121149_8 Marker121149_30 Marker121149_42 Marker121149_43 Marker121149_78 Marker121149_103 Marker121154_43 Marker121154_83 Marker121154_86 Marker121154_160 Marker121170_24 Marker121170_120 Marker121172_50 Marker121172_117 Marker121174_163 Marker121174_199 Marker121178_49 Marker121178_79 Marker121178_92 Marker121179_11 Marker121179_61 Marker121179_78 Marker121179_164 Marker121179_190 Marker121179_257 Marker121182_77 Marker121182_93 Marker121183_158 Marker121183_193 Marker121183_216 Marker121185_19 Marker121185_30 Marker121185_47 Marker121185_66 Marker121188_13 Marker121188_34 Marker121188_44 Marker121188_45 Marker121188_83 Marker121188_95 Marker121188_108 Marker121188_155 Marker121188_165 Marker121188_180 Marker121188_245 Marker121190_14 Marker121190_15 Marker121190_17 Marker121190_92 Marker121190_108 Marker121190_118 Marker121190_211 Marker121192_110 Marker121192_139 Marker121192_183 Marker121192_234 Marker121197_22 Marker121197_29 Marker121197_64 Marker121197_110 Marker121197_198 Marker121197_208 Marker121199_162 Marker121199_240 Marker121199_241 Marker121200_40 Marker121200_74 Marker121200_76 Marker121200_146 Marker121200_196 Marker121200_208 Marker121200_243 Marker121200_256 Marker121205_106 Marker121205_233 Marker121210_142 Marker121210_148 Marker121210_149 Marker121210_197 Marker121210_200 Marker121210_207 Marker121210_214 Marker121210_224 Marker121223_37 Marker121224_178 Marker121224_191 Marker121224_255 Marker121227_78 Marker121227_103 Marker121227_105 Marker121230_38 Marker121230_39 Marker121230_115 Marker121230_253 Marker121233_38 Marker121233_75 Marker121233_102 Marker121233_103 Marker121233_104 Marker121233_105 Marker121233_106 Marker121237_11 Marker121237_78 Marker121237_101 Marker121237_117 Marker121238_33 Marker121240_93 Marker121240_121 Marker121242_91 Marker121242_233 Marker121243_162 Marker121243_181 Marker121243_194 Marker121243_209 Marker121253_19 Marker121253_47 Marker121253_48 Marker121253_100 Marker121253_106 Marker121253_115 Marker121256_158 Marker121256_168 Marker121256_171 Marker121256_194 Marker121256_199 Marker121256_219 Marker121256_254 Marker121260_191 Marker121260_194 Marker121260_203 Marker121262_101 Marker121270_12 Marker121270_22 Marker121270_36 Marker121270_66 Marker121270_68 Marker121270_85 Marker121273_235 Marker121276_156 Marker121276_215 Marker121288_24 Marker121288_47 Marker121288_79 Marker121289_252 Marker121299_97 Marker121299_118 Marker121302_14 Marker121302_32 Marker121302_61 Marker121302_73 Marker121302_84 Marker121302_94 Marker121302_110 Marker121303_39 Marker121303_112 Marker121303_140 Marker121306_34 Marker121306_223 Marker121307_18 Marker121307_40 Marker121307_120 Marker121312_180 Marker121313_149 Marker121318_39 Marker121318_54 Marker121322_48 Marker121322_52 Marker121322_84 Marker121322_205 Marker121322_251 Marker121333_19 Marker121333_53 Marker121333_180 Marker121333_198 Marker121333_199 Marker121333_213 Marker121333_233 Marker121338_13 Marker121338_21 Marker121338_118 Marker121338_204 Marker121344_20 Marker121344_23 Marker121344_34 Marker121344_37 Marker121344_50 Marker121344_69 Marker121344_70 Marker121344_84 Marker121344_111 Marker121344_144 Marker121344_145 Marker121344_168 Marker121344_174 Marker121344_194 Marker121345_70 Marker121347_5 Marker121347_8 Marker121347_65 Marker121347_89 Marker121347_141 Marker121347_170 Marker121347_182 Marker121348_36 Marker121348_244 Marker121349_25 Marker121349_49 Marker121350_15 Marker121350_33 Marker121350_44 Marker121350_92 Marker121350_97 Marker121350_100 Marker121350_140 Marker121350_156 Marker121350_182 Marker121350_200 Marker121350_201 Marker121350_248 Marker121354_145 Marker121354_200 Marker121358_86 Marker121360_52 Marker121360_86 Marker121360_113 Marker121360_154 Marker121360_168 Marker121360_182 Marker121360_219 Marker121360_224 Marker121360_233 Marker121360_243 Marker121360_251 Marker121360_254 Marker121369_42 Marker121369_116 Marker121369_159 Marker121369_240 Marker121369_254 Marker121373_240 Marker121382_249 Marker121383_158 Marker121386_148 Marker121386_183 Marker121386_184 Marker121386_200 Marker121386_213 Marker121386_242 Marker121386_248 Marker121386_249 Marker121386_250 Marker121392_156 Marker121392_161 Marker121392_181 Marker121392_197 Marker121392_219 Marker121393_224 Marker121399_52 Marker121399_95 Marker121399_105 Marker121399_107 Marker121399_108 Marker121399_112 Marker121399_189 Marker121399_195 Marker121399_198 Marker121399_236 Marker121402_50 Marker121402_64 Marker121402_80 Marker121402_111 Marker121402_163 Marker121403_55 Marker121405_183 Marker121410_196 Marker121418_24 Marker121418_28 Marker121418_66 Marker121418_76 Marker121418_156 Marker121418_157 Marker121418_194 Marker121418_209 Marker121418_211 Marker121418_217 Marker121418_257 Marker121421_32 Marker121421_37 Marker121421_221 Marker121424_27 Marker121424_35 Marker121424_76 Marker121427_49 Marker121427_85 Marker121430_65 Marker121440_82 Marker121440_217 Marker121442_193 Marker121444_56 Marker121444_63 Marker121444_68 Marker121444_93 Marker121444_103 Marker121444_143 Marker121444_164 Marker121444_207 Marker121444_248 Marker121449_22 Marker121449_35 Marker121449_42 Marker121449_119 Marker121449_221 Marker121449_232 Marker121449_238 Marker121450_37 Marker121450_69 Marker121457_29 Marker121457_40 Marker121457_44 Marker121457_141 Marker121457_163 Marker121457_177 Marker121457_199 Marker121457_205 Marker121457_209 Marker121457_221 Marker121457_245 Marker121459_159 Marker121470_144 Marker121470_148 Marker121470_161 Marker121470_163 Marker121470_199 Marker121470_210 Marker121470_219 Marker121470_225 Marker121470_231 Marker121470_243 Marker121470_244 Marker121477_235 Marker121478_151 Marker121478_179 Marker121478_198 Marker121479_187 Marker121480_37 Marker121484_95 Marker121484_139 Marker121488_159 Marker121489_34 Marker121489_53 Marker121489_54 Marker121489_78 Marker121489_86 Marker121489_87 Marker121489_122 Marker121492_24 Marker121492_42 Marker121492_180 Marker121492_189 Marker121496_4 Marker121496_6 Marker121496_16 Marker121496_39 Marker121496_72 Marker121496_95 Marker121496_141 Marker121496_142 Marker121496_176 Marker121496_193 Marker121496_196 Marker121496_250 Marker121499_18 Marker121499_38 Marker121511_31 Marker121511_39 Marker121511_72 Marker121511_73 Marker121511_156 Marker121511_212 Marker121511_225 Marker121523_82 Marker121523_106 Marker121523_143 Marker121524_11 Marker121524_32 Marker121524_37 Marker121524_47 Marker121524_59 Marker121524_144 Marker121524_151 Marker121524_152 Marker121524_159 Marker121524_162 Marker121524_170 Marker121524_199 Marker121524_200 Marker121524_216 Marker121524_247 Marker121534_107 Marker121534_194 Marker121535_44 Marker121535_106 Marker121535_108 Marker121553_3 Marker121553_19 Marker121553_21 Marker121553_25 Marker121553_31 Marker121553_38 Marker121553_44 Marker121553_49 Marker121553_50 Marker121553_57 Marker121553_58 Marker121553_63 Marker121553_88 Marker121553_119 Marker121553_120 Marker121553_175 Marker121553_187 Marker121553_216 Marker121553_220 Marker121553_224 Marker121553_251 Marker121556_86 Marker121556_121 Marker121562_119 Marker121563_46 Marker121563_90 Marker121563_177 Marker121564_36 Marker121565_28 Marker121565_55 Marker121565_159 Marker121565_211 Marker121565_257 Marker121579_9 Marker121579_14 Marker121579_17 Marker121579_52 Marker121579_54 Marker121579_70 Marker121579_79 Marker121579_88 Marker121579_101 Marker121579_116 Marker121579_168 Marker121579_174 Marker121579_223 Marker121584_49 Marker121584_81 Marker121584_93 Marker121584_171 Marker121584_206 Marker121584_230 Marker121588_61 Marker121588_73 Marker121588_89 Marker121588_170 Marker121588_176 Marker121588_194 Marker121588_223 Marker121588_236 Marker121591_139 Marker121591_157 Marker121591_196 Marker121591_223 Marker121591_233 Marker121591_237 Marker121591_245 Marker121591_252 Marker121594_66 Marker121598_47 Marker121598_84 Marker121598_118 Marker121603_89 Marker121604_140 Marker121604_228 Marker121604_237 Marker121604_246 Marker121606_71 Marker121606_119 Marker121606_154 Marker121606_226 Marker121606_237 Marker121606_245 Marker121614_16 Marker121614_29 Marker121614_39 Marker121614_41 Marker121614_65 Marker121614_70 Marker121614_87 Marker121614_168 Marker121614_192 Marker121619_62 Marker121622_6 Marker121622_98 Marker121626_219 Marker121630_27 Marker121630_69 Marker121630_86 Marker121630_121 Marker121630_146 Marker121630_226 Marker121631_5 Marker121631_12 Marker121631_37 Marker121631_63 Marker121631_153 Marker121631_163 Marker121631_170 Marker121631_182 Marker121631_208 Marker121632_65 Marker121632_71 Marker121632_119 Marker121639_57 Marker121639_65 Marker121639_206 Marker121648_221 Marker121657_52 Marker121657_159 Marker121657_235 Marker121660_26 Marker121660_69 Marker121660_83 Marker121660_100 Marker121661_99 Marker121661_170 Marker121661_254 Marker121662_115 Marker121662_172 Marker121662_179 Marker121662_202 Marker121662_210 Marker121662_252 Marker121666_206 Marker121666_209 Marker121669_34 Marker121669_165 Marker121669_221 Marker121671_28 Marker121671_31 Marker121671_44 Marker121671_54 Marker121671_110 Marker121671_220 Marker121671_231 Marker121673_139 Marker121682_58 Marker121685_96 Marker121685_97 Marker121685_149 Marker121695_43 Marker121695_97 Marker121695_219 Marker121695_220 Marker121695_242 Marker121697_221 Marker121699_40 Marker121710_216 Marker121713_93 Marker121717_13 Marker121717_19 Marker121717_116 Marker121717_121 Marker121717_158 Marker121717_208 Marker121717_220 Marker121722_110 Marker121729_25 Marker121729_106 Marker121729_143 Marker121729_154 Marker121729_206 Marker121729_232 Marker121733_255 Marker121738_5 Marker121738_14 Marker121738_18 Marker121738_34 Marker121738_35 Marker121738_48 Marker121738_52 Marker121738_58 Marker121738_69 Marker121738_70 Marker121738_87 Marker121738_140 Marker121738_147 Marker121738_159 Marker121738_167 Marker121738_183 Marker121738_186 Marker121738_210 Marker121738_221 Marker121738_241 Marker121738_247 Marker121738_250 Marker121740_235 Marker121746_31 Marker121746_113 Marker121754_50 Marker121754_64 Marker121754_81 Marker121754_96 Marker121754_158 Marker121754_234 Marker121754_246 Marker121758_4 Marker121758_112 Marker121768_20 Marker121768_188 Marker121768_189 Marker121768_196 Marker121770_42 Marker121770_106 Marker121770_179 Marker121773_8 Marker121773_23 Marker121773_54 Marker121773_82 Marker121773_110 Marker121773_115 Marker121779_85 Marker121779_112 Marker121779_142 Marker121779_233 Marker121780_6 Marker121780_108 Marker121780_109 Marker121783_150 Marker121783_165 Marker121783_199 Marker121783_226 Marker121783_239 Marker121783_252 Marker121787_16 Marker121787_44 Marker121787_48 Marker121787_58 Marker121787_74 Marker121787_87 Marker121787_88 Marker121787_92 Marker121787_108 Marker121787_116 Marker121787_139 Marker121787_147 Marker121787_201 Marker121787_242 Marker121788_202 Marker121788_242 Marker121788_248 Marker121790_19 Marker121790_25 Marker121790_62 Marker121790_65 Marker121790_85 Marker121790_88 Marker121790_95 Marker121790_99 Marker121790_105 Marker121790_107 Marker121790_117 Marker121790_119 Marker121790_158 Marker121790_161 Marker121790_170 Marker121790_187 Marker121790_205 Marker121790_257 Marker121791_31 Marker121791_55 Marker121791_87 Marker121791_90 Marker121791_105 Marker121791_111 Marker121791_112 Marker121791_163 Marker121791_206 Marker121793_48 Marker121793_64 Marker121793_65 Marker121796_28 Marker121796_37 Marker121796_62 Marker121799_214 Marker121799_217 Marker121802_247 Marker121802_258 Marker121806_37 Marker121806_73 Marker121806_78 Marker121806_99 Marker121807_174 Marker121807_195 Marker121807_234 Marker121816_105 Marker121816_143 Marker121816_150 Marker121816_187 Marker121816_206 Marker121820_15 Marker121820_29 Marker121820_33 Marker121820_39 Marker121820_55 Marker121820_81 Marker121820_84 Marker121820_91 Marker121820_92 Marker121820_103 Marker121820_105 Marker121820_108 Marker121820_144 Marker121820_148 Marker121820_159 Marker121820_187 Marker121820_188 Marker121820_226 Marker121820_227 Marker121820_228 Marker121820_239 Marker121837_78 Marker121837_119 Marker121837_157 Marker121837_162 Marker121837_169 Marker121837_231 Marker121838_35 Marker121838_38 Marker121840_53 Marker121848_58 Marker121855_77 Marker121857_80 Marker121857_117 Marker121857_183 Marker121857_243 Marker121859_56 Marker121859_68 Marker121859_97 Marker121859_192 Marker121859_204 Marker121859_240 Marker121865_12 Marker121865_22 Marker121865_28 Marker121865_31 Marker121865_50 Marker121865_60 Marker121865_68 Marker121865_70 Marker121865_105 Marker121865_119 Marker121865_147 Marker121865_151 Marker121865_152 Marker121865_159 Marker121865_160 Marker121865_244 Marker121865_245 Marker121869_11 Marker121869_32 Marker121872_23 Marker121872_80 Marker121874_35 Marker121874_81 Marker121879_144 Marker121880_34 Marker121880_71 Marker121881_8 Marker121881_193 Marker121881_245 Marker121882_96 Marker121882_200 Marker121882_220 Marker121882_254 Marker121889_121 Marker121890_251 Marker121893_37 Marker121895_30 Marker121895_85 Marker121895_96 Marker121895_194 Marker121898_147 Marker121898_173 Marker121898_189 Marker121898_191 Marker121898_198 Marker121898_202 Marker121898_208 Marker121898_225 Marker121898_234 Marker121898_253 Marker121902_13 Marker121902_14 Marker121902_19 Marker121902_51 Marker121902_58 Marker121902_80 Marker121902_82 Marker121902_95 Marker121902_163 Marker121902_192 Marker121902_199 Marker121902_220 Marker121902_226 Marker121902_234 Marker121905_141 Marker121905_151 Marker121905_179 Marker121908_220 Marker121908_225 Marker121909_211 Marker121909_215 Marker121915_19 Marker121915_81 Marker121915_147 Marker121915_198 Marker121918_4 Marker121918_97 Marker121918_179 Marker121918_186 Marker121918_188 Marker121918_200 Marker121918_201 Marker121918_202 Marker121918_220 Marker121918_232 Marker121918_242 Marker121922_206 Marker121923_9 Marker121923_90 Marker121926_37 Marker121928_50 Marker121928_82 Marker121934_153 Marker121934_204 Marker121934_257 Marker121938_31 Marker121938_38 Marker121943_145 Marker121949_26 Marker121949_28 Marker121949_85 Marker121949_112 Marker121949_149 Marker121949_150 Marker121949_161 Marker121949_184 Marker121949_186 Marker121951_106 Marker121952_115 Marker121957_238 Marker121960_54 Marker121960_207 Marker121960_241 Marker121967_150 Marker121976_108 Marker121976_117 Marker121976_155 Marker121976_165 Marker121976_166 Marker121976_208 Marker121976_210 Marker121976_224 Marker121976_238 Marker121976_240 Marker121976_247 Marker121976_253 Marker121980_80 Marker121980_96 Marker121980_119 Marker121981_223 Marker121986_67 Marker121986_223 Marker121987_151 Marker121987_156 Marker121987_201 Marker121987_226 Marker121992_148 Marker121992_192 Marker121992_200 Marker121992_242 Marker121997_7 Marker121997_8 Marker121997_29 Marker121997_41 Marker121997_55 Marker121997_71 Marker121997_72 Marker121997_87 Marker121997_144 Marker121997_159 Marker121997_171 Marker121997_212 Marker121997_240 Marker121998_226 Marker121999_28 Marker121999_46 Marker122005_31 Marker122005_75 Marker122005_84 Marker122005_144 Marker122005_152 Marker122005_157 Marker122005_185 Marker122005_208 Marker122005_229 Marker122007_77 Marker122007_230 Marker122008_38 Marker122010_71 Marker122010_92 Marker122010_110 Marker122010_140 Marker122010_147 Marker122010_190 Marker122010_208 Marker122010_232 Marker122010_244 Marker122010_246 Marker122013_44 Marker122013_107 Marker122013_165 Marker122013_183 Marker122016_9 Marker122016_32 Marker122016_61 Marker122016_115 Marker122016_117 Marker122016_144 Marker122016_145 Marker122016_190 Marker122016_208 Marker122016_253 Marker122018_18 Marker122021_5 Marker122022_217 Marker122022_256 Marker122033_20 Marker122033_118 Marker122033_207 Marker122033_217 Marker122035_23 Marker122035_50 Marker122035_66 Marker122035_77 Marker122035_148 Marker122035_178 Marker122035_179 Marker122036_62 Marker122036_108 Marker122036_153 Marker122037_4 Marker122037_119 Marker122037_182 Marker122037_232 Marker122037_236 Marker122037_256 Marker122040_14 Marker122040_192 Marker122040_199 Marker122040_204 Marker122046_22 Marker122046_45 Marker122050_32 Marker122050_185 Marker122050_189 Marker122050_242 Marker122054_15 Marker122062_53 Marker122062_54 Marker122062_63 Marker122062_64 Marker122062_69 Marker122062_70 Marker122062_95 Marker122062_106 Marker122062_154 Marker122062_155 Marker122062_172 Marker122062_203 Marker122062_213 Marker122062_214 Marker122062_227 Marker122062_236 Marker122062_241 Marker122062_249 Marker122073_239 Marker122074_10 Marker122074_23 Marker122074_52 Marker122074_61 Marker122074_73 Marker122074_94 Marker122077_152 Marker122077_175 Marker122081_18 Marker122081_167 Marker122081_178 Marker122089_24 Marker122089_33 Marker122089_45 Marker122089_49 Marker122089_57 Marker122089_58 Marker122089_185 Marker122089_204 Marker122089_245 Marker122089_254 Marker122092_169 Marker122092_192 Marker122092_215 Marker122092_234 Marker122092_243 Marker122098_34 Marker122098_55 Marker122098_153 Marker122098_209 Marker122098_212 Marker122098_215 Marker122100_7 Marker122100_43 Marker122100_67 Marker122100_114 Marker122100_151 Marker122100_158 Marker122100_184 Marker122100_209 Marker122100_224 Marker122100_241 Marker122100_250 Marker122100_252 Marker122103_190 Marker122103_208 Marker122103_213 Marker122103_233 Marker122105_36 Marker122105_41 Marker122105_77 Marker122105_80 Marker122105_87 Marker122105_92 Marker122105_106 Marker122105_108 Marker122105_112 Marker122105_121 Marker122105_144 Marker122105_147 Marker122105_152 Marker122105_160 Marker122105_165 Marker122105_175 Marker122105_183 Marker122105_221 Marker122105_230 Marker122105_231 Marker122105_237 Marker122105_238 Marker122105_240 Marker122107_8 Marker122107_110 Marker122107_116 Marker122107_205 Marker122107_217 Marker122107_220 Marker122107_230 Marker122107_246 Marker122107_248 Marker122111_34 Marker122111_53 Marker122111_55 Marker122111_185 Marker122111_248 Marker122119_75 Marker122119_120 Marker122120_139 Marker122120_164 Marker122129_180 Marker122134_139 Marker122134_208 Marker122136_3 Marker122136_37 Marker122136_42 Marker122136_57 Marker122136_62 Marker122136_77 Marker122136_102 Marker122136_106 Marker122136_109 Marker122136_114 Marker122136_142 Marker122136_175 Marker122136_201 Marker122136_247 Marker122140_27 Marker122140_56 Marker122140_62 Marker122140_68 Marker122140_69 Marker122140_145 Marker122140_221 Marker122140_236 Marker122143_109 Marker122143_192 Marker122143_220 Marker122146_30 Marker122146_37 Marker122146_52 Marker122146_59 Marker122146_69 Marker122146_70 Marker122146_81 Marker122146_88 Marker122146_114 Marker122146_165 Marker122146_176 Marker122146_178 Marker122146_190 Marker122146_210 Marker122146_227 Marker122146_245 Marker122147_36 Marker122154_115 Marker122154_225 Marker122160_38 Marker122164_40 Marker122166_243 Marker122169_148 Marker122169_168 Marker122169_185 Marker122169_207 Marker122169_245 Marker122171_37 Marker122171_122 Marker122171_206 Marker122171_247 Marker122173_5 Marker122173_109 Marker122173_110 Marker122173_165 Marker122175_184 Marker122179_211 Marker122179_250 Marker122180_143 Marker122180_147 Marker122180_165 Marker122180_174 Marker122180_195 Marker122180_211 Marker122180_230 Marker122180_241 Marker122180_255 Marker122182_92 Marker122182_217 Marker122185_64 Marker122185_74 Marker122185_112 Marker122187_157 Marker122187_181 Marker122187_224 Marker122188_168 Marker122188_181 Marker122188_242 Marker122189_25 Marker122189_41 Marker122189_49 Marker122189_59 Marker122189_91 Marker122189_115 Marker122189_142 Marker122189_155 Marker122189_176 Marker122189_211 Marker122190_79 Marker122190_182 Marker122191_200 Marker122204_35 Marker122204_113 Marker122204_191 Marker122209_61 Marker122209_75 Marker122209_250 Marker122210_28 Marker122210_47 Marker122210_70 Marker122210_71 Marker122210_94 Marker122210_97 Marker122214_40 Marker122214_61 Marker122214_65 Marker122214_70 Marker122214_88 Marker122214_104 Marker122214_116 Marker122214_169 Marker122217_6 Marker122217_25 Marker122217_37 Marker122217_60 Marker122217_86 Marker122217_91 Marker122217_122 Marker122217_159 Marker122217_166 Marker122217_173 Marker122217_177 Marker122217_194 Marker122217_225 Marker122217_253 Marker122218_39 Marker122218_48 Marker122218_75 Marker122218_79 Marker122218_110 Marker122218_140 Marker122218_158 Marker122218_185 Marker122218_228 Marker122223_71 Marker122227_177 Marker122228_55 Marker122228_106 Marker122228_138 Marker122228_250 Marker122235_80 Marker122238_55 Marker122239_97 Marker122239_187 Marker122241_208 Marker122241_215 Marker122241_218 Marker122241_242 Marker122242_203 Marker122242_238 Marker122247_216 Marker122248_22 Marker122248_29 Marker122248_45 Marker122248_46 Marker122248_54 Marker122248_91 Marker122248_113 Marker122248_119 Marker122248_140 Marker122248_208 Marker122248_238 Marker122248_252 Marker122252_34 Marker122252_49 Marker122252_181 Marker122252_194 Marker122260_3 Marker122260_20 Marker122260_27 Marker122260_76 Marker122260_85 Marker122260_95 Marker122260_154 Marker122260_159 Marker122260_178 Marker122260_240 Marker122264_37 Marker122264_227 Marker122265_231 Marker122268_45 Marker122268_55 Marker122268_61 Marker122268_87 Marker122268_157 Marker122268_163 Marker122268_179 Marker122268_248 Marker122269_13 Marker122269_77 Marker122269_113 Marker122269_117 Marker122269_141 Marker122269_177 Marker122269_199 Marker122277_6 Marker122277_51 Marker122277_157 Marker122277_170 Marker122277_180 Marker122277_183 Marker122277_197 Marker122277_212 Marker122277_222 Marker122277_223 Marker122277_224 Marker122277_225 Marker122277_227 Marker122277_241 Marker122285_118 Marker122286_172 Marker122291_11 Marker122291_44 Marker122291_65 Marker122291_85 Marker122291_105 Marker122291_111 Marker122291_120 Marker122294_32 Marker122294_64 Marker122302_194 Marker122302_199 Marker122302_207 Marker122302_223 Marker122302_249 Marker122302_250 Marker122305_5 Marker122305_17 Marker122309_147 Marker122309_246 Marker122311_159 Marker122311_171 Marker122312_16 Marker122312_109 Marker122312_233 Marker122319_42 Marker122319_142 Marker122319_183 Marker122319_238 Marker122323_10 Marker122323_14 Marker122323_47 Marker122323_52 Marker122323_104 Marker122323_119 Marker122323_173 Marker122323_205 Marker122323_225 Marker122323_239 Marker122327_45 Marker122336_5 Marker122336_19 Marker122336_67 Marker122336_100 Marker122341_13 Marker122341_37 Marker122341_77 Marker122341_93 Marker122341_142 Marker122341_158 Marker122341_226 Marker122341_233 Marker122345_5 Marker122345_47 Marker122345_56 Marker122345_94 Marker122345_243 Marker122347_44 Marker122347_87 Marker122347_160 Marker122347_175 Marker122347_179 Marker122347_217 Marker122347_236 Marker122347_245 Marker122351_152 Marker122351_242 Marker122359_158 Marker122359_220 Marker122362_18 Marker122362_19 Marker122362_23 Marker122362_54 Marker122362_91 Marker122362_231 Marker122363_50 Marker122363_157 Marker122363_164 Marker122363_190 Marker122363_206 Marker122363_227 Marker122370_84 Marker122370_209 Marker122371_187 Marker122371_233 Marker122374_20 Marker122374_252 Marker122379_47 Marker122379_48 Marker122379_107 Marker122379_110 Marker122379_175 Marker122379_212 Marker122379_250 Marker122385_107 Marker122385_114 Marker122387_80 Marker122387_93 Marker122387_218 Marker122387_226 Marker122387_227 Marker122387_251 Marker122400_12 Marker122400_13 Marker122400_20 Marker122400_22 Marker122400_36 Marker122400_62 Marker122400_63 Marker122400_65 Marker122400_67 Marker122400_76 Marker122400_83 Marker122400_179 Marker122402_8 Marker122402_104 Marker122402_113 Marker122402_178 Marker122402_203 Marker122405_153 Marker122405_197 Marker122405_202 Marker122407_58 Marker122407_88 Marker122407_218 Marker122407_228 Marker122407_238 Marker122407_244 Marker122412_198 Marker122422_114 Marker122422_199 Marker122429_52 Marker122429_75 Marker122429_87 Marker122432_40 Marker122432_82 Marker122432_97 Marker122432_99 Marker122432_231 Marker122436_27 Marker122436_28 Marker122436_34 Marker122436_109 Marker122436_153 Marker122436_193 Marker122436_233 Marker122436_247 Marker122437_57 Marker122439_140 Marker122439_146 Marker122439_170 Marker122439_177 Marker122439_178 Marker122439_190 Marker122439_206 Marker122439_233 Marker122439_250 Marker122443_152 Marker122443_185 Marker122446_32 Marker122446_117 Marker122449_153 Marker122449_171 Marker122449_222 Marker122449_230 Marker122451_32 Marker122452_101 Marker122456_195 Marker122456_222 Marker122456_253 Marker122461_90 Marker122464_89 Marker122475_53 Marker122475_59 Marker122475_74 Marker122475_146 Marker122475_158 Marker122475_160 Marker122475_161 Marker122475_176 Marker122475_207 Marker122478_98 Marker122478_162 Marker122481_16 Marker122481_19 Marker122481_33 Marker122481_38 Marker122481_40 Marker122481_42 Marker122481_44 Marker122481_69 Marker122481_71 Marker122481_72 Marker122481_84 Marker122481_144 Marker122481_162 Marker122481_177 Marker122481_189 Marker122481_199 Marker122481_200 Marker122481_211 Marker122481_218 Marker122481_252 Marker122486_28 Marker122486_72 Marker122486_120 Marker122486_161 Marker122494_34 Marker122494_35 Marker122494_41 Marker122494_43 Marker122494_68 Marker122494_73 Marker122494_75 Marker122494_90 Marker122494_91 Marker122494_108 Marker122496_197 Marker122497_42 Marker122497_57 Marker122497_86 Marker122497_181 Marker122503_14 Marker122503_148 Marker122503_212 Marker122505_51 Marker122505_57 Marker122505_225 Marker122505_234 Marker122505_249 Marker122506_23 Marker122511_11 Marker122511_38 Marker122511_64 Marker122511_81 Marker122511_103 Marker122511_122 Marker122511_164 Marker122511_180 Marker122511_239 Marker122511_249 Marker122520_78 Marker122524_245 Marker122524_255 Marker122538_42 Marker122538_92 Marker122538_119 Marker122538_144 Marker122545_6 Marker122545_19 Marker122545_41 Marker122545_42 Marker122545_82 Marker122545_88 Marker122545_91 Marker122545_179 Marker122545_181 Marker122545_188 Marker122545_223 Marker122545_248 Marker122547_246 Marker122547_249 Marker122549_16 Marker122549_55 Marker122549_78 Marker122549_80 Marker122549_102 Marker122549_193 Marker122549_210 Marker122549_211 Marker122549_214 Marker122549_227 Marker122549_235 Marker122549_244 Marker122549_247 Marker122556_87 Marker122566_42 Marker122566_159 Marker122566_160 Marker122566_175 Marker122566_224 Marker122566_236 Marker122566_240 Marker122566_256 Marker122575_103 Marker122576_100 Marker122576_103 Marker122576_152 Marker122576_153 Marker122577_208 Marker122577_228 Marker122577_244 Marker122581_177 Marker122581_215 Marker122581_239 Marker122581_254 Marker122582_20 Marker122582_111 Marker122586_92 Marker122586_200 Marker122588_172 Marker122588_173 Marker122591_88 Marker122591_100 Marker122591_104 Marker122591_114 Marker122591_161 Marker122591_186 Marker122591_215 Marker122592_73 Marker122596_146 Marker122599_142 Marker122599_181 Marker122601_13 Marker122601_84 Marker122601_93 Marker122601_123 Marker122601_157 Marker122601_179 Marker122601_185 Marker122601_187 Marker122601_219 Marker122601_230 Marker122602_164 Marker122602_257 Marker122604_22 Marker122604_120 Marker122604_150 Marker122604_159 Marker122604_160 Marker122604_161 Marker122604_183 Marker122604_188 Marker122604_191 Marker122604_194 Marker122604_212 Marker122604_224 Marker122604_232 Marker122604_236 Marker122604_240 Marker122605_11 Marker122608_8 Marker122608_226 Marker122612_55 Marker122612_99 Marker122612_119 Marker122612_145 Marker122612_225 Marker122613_8 Marker122615_173 Marker122615_184 Marker122615_195 Marker122615_206 Marker122618_77 Marker122621_26 Marker122621_87 Marker122621_110 Marker122621_143 Marker122621_180 Marker122621_219 Marker122624_113 Marker122624_149 Marker122624_254 Marker122625_24 Marker122625_209 Marker122627_95 Marker122627_215 Marker122629_167 Marker122629_238 Marker122629_240 Marker122632_38 Marker122632_98 Marker122632_107 Marker122632_169 Marker122632_212 Marker122632_241 Marker122634_14 Marker122634_92 Marker122634_119 Marker122636_95 Marker122636_217 Marker122636_236 Marker122636_243 Marker122637_48 Marker122637_58 Marker122637_63 Marker122637_77 Marker122637_91 Marker122637_161 Marker122637_243 Marker122637_248 Marker122640_73 Marker122650_10 Marker122650_191 Marker122651_58 Marker122651_101 Marker122653_38 Marker122653_74 Marker122653_93 Marker122653_148 Marker122653_207 Marker122653_215 Marker122655_172 Marker122655_201 Marker122658_23 Marker122658_53 Marker122658_94 Marker122658_111 Marker122658_158 Marker122658_188 Marker122658_217 Marker122658_229 Marker122658_249 Marker122659_35 Marker122659_87 Marker122664_34 Marker122664_
[truncated: 95,106,895 more chars]
